# Supplementary material for: Dibromidobis(N,N-diethyl­dithio­carbamato-κ2 S,S′)tetra-μ3-sulfido-dicopper(I)dimolybdenum(V) isopropanol disolvate
Source: Acta Crystallogr Sect E Struct Rep Online. 2008 Nov 13;64(Pt 12):m1540. doi: 10.1107/S1600536808035241 (PMC2959921; doi:10.1107/S1600536808035241)
Supplement: Supplementary file 1 [file e-64-m1540-sup1.cif]

##############################################################################
###                                                                        ###
###        Electronic paper (Acta Crystallographica Section E)             ###
###                                                                        ###
##############################################################################
#                                                                            #
# This CIF contains the data in a paper accepted for publication in Acta     #
# Crystallographica Section E. It conforms to the requirements of Notes      #
# for Authors for Section E, and has been peer reviewed under the auspices   #
# of the IUCr Commission on Journals.                                        #
#                                                                            #
# Full details of the Crystallographic Information File format               #
# are given in the paper "The Crystallographic Information File (CIF):       #
# a New Standard Archive File for Crystallography" by S. R. Hall, F. H.      #
# Allen and I. D. Brown [Acta Cryst. (1991), A47, 655-685].                  #
#                                                                            #
# The current version of the core CIF dictionary is obtainable from          #
# ftp://ftp.iucr.org/pub/cif_core.dic. The current version number is 2.4.    #
#                                                                            #
# Software is freely available for graphical display of the structure(s) in  #
# this CIF.  For information consult the CIF home page http://www.iucr.org/  #
# cif/home.html                                                              #
#                                                                            #
# This file may be used for bona fide research purposes within the           #
# scientific community so long as proper attribution is given to the journal # 
# article from which it was obtained.                                        #
#                                                                            #
##############################################################################
                                             
data_I
_audit_creation_method     SHELXL-97
_chemical_name_systematic
;
 ?
;
_chemical_name_common
;
Dibromidobis(<i>N</i>,<i>N</i>-diethyldithiocarbamato-
\k^2^<i>S</i>,<i>S'</i>)tetra-\m~3~-sulfido-dicopper(I)dimolybdenum(V)
isopropanol disolvate
;
_chemical_formula_moiety     'C14 H28 Br2 Cu2 Mo2 N2 S8, 2(C3 H8 O)'
_chemical_formula_sum     'C20 H44 Br2 Cu2 Mo2 N2 O2 S8'
_chemical_formula_iupac     '[Cu2 Mo2 Br2 (C7 H14 N S2)2 S4], 2C3 H8 O'
_chemical_formula_weight     1079.91
_chemical_melting_point     ?
_symmetry_cell_setting     'triclinic'
_symmetry_space_group_name_H-M     'P -1'
_symmetry_space_group_name_Hall     '-P 1'
loop_
    _symmetry_equiv_pos_as_xyz
    'x, y, z'
    '-x, -y, -z'
_cell_length_a     12.515(3)
_cell_length_b     12.734(3)
_cell_length_c     12.759(3)
_cell_angle_alpha     107.76(3)
_cell_angle_beta     108.26(3)
_cell_angle_gamma     90.12(3)
_cell_volume     1828.2(9)
_cell_formula_units_Z     2
_cell_measurement_reflns_used     6125
_cell_measurement_theta_min     3.2751
_cell_measurement_theta_max     25.3491
_cell_measurement_temperature     291(2)
_exptl_crystal_description     block
_exptl_crystal_colour     'dark red'
_exptl_crystal_size_max     0.30
_exptl_crystal_size_mid     0.29
_exptl_crystal_size_min     0.20
_exptl_crystal_density_diffrn     1.962
_exptl_crystal_density_meas     ?
_exptl_crystal_density_method     'not measured'
_exptl_crystal_F_000     1068
_exptl_absorpt_coefficient_mu     4.483
_exptl_absorpt_correction_type     'multi-scan'
_exptl_absorpt_process_details     '(Jacobson, 1998)'
_exptl_absorpt_correction_T_min     0.284
_exptl_absorpt_correction_T_max     0.408
_exptl_special_details
;
;
_diffrn_ambient_temperature     291(2)
_diffrn_radiation_type     MoK\a
_diffrn_radiation_wavelength     0.71073
_diffrn_radiation_source     'fine-focus sealed tube'
_diffrn_radiation_monochromator     graphite
_diffrn_measurement_device_type     'Rigaku Mercury'
_diffrn_measurement_method     \w
_diffrn_detector_area_resol_mean     ?
_diffrn_reflns_number     17918
_diffrn_reflns_av_R_equivalents     0.0324
_diffrn_reflns_av_sigmaI/netI     0.0417
_diffrn_reflns_theta_min     3.27
_diffrn_reflns_theta_max     25.35
_diffrn_reflns_theta_full     25.35
_diffrn_measured_fraction_theta_max     0.992
_diffrn_measured_fraction_theta_full     0.992
_diffrn_reflns_limit_h_min     -15
_diffrn_reflns_limit_h_max     15
_diffrn_reflns_limit_k_min     -15
_diffrn_reflns_limit_k_max     15
_diffrn_reflns_limit_l_min     -15
_diffrn_reflns_limit_l_max     15
_diffrn_standards_number     0
_diffrn_standards_interval_count     0
_diffrn_standards_interval_time     0
_diffrn_standards_decay_%     0
_refine_special_details
;
 Refinement of F^2^ against ALL reflections.  The weighted R-factor wR and
 goodness of fit S are based on F^2^, conventional R-factors R are based
 on F, with F set to zero for negative F^2^. The threshold expression of
 F^2^ > 2sigma(F^2^) is used only for calculating R-factors(gt) etc. and is
 not relevant to the choice of reflections for refinement.  R-factors based
 on F^2^ are statistically about twice as large as those based on F, and R-
 factors based on ALL data will be even larger.
;
_reflns_number_total     6703
_reflns_number_gt     5814
_reflns_threshold_expression     I>2\s(I)
_refine_ls_structure_factor_coef     Fsqd
_refine_ls_matrix_type     full
_refine_ls_R_factor_all     0.0646
_refine_ls_R_factor_gt     0.0549
_refine_ls_wR_factor_gt     0.1150
_refine_ls_wR_factor_ref     0.1207
_refine_ls_goodness_of_fit_ref     1.119
_refine_ls_restrained_S_all     1.121
_refine_ls_number_reflns     6703
_refine_ls_number_parameters     353
_refine_ls_number_restraints     10
_refine_ls_hydrogen_treatment     constr
_refine_ls_weighting_scheme     calc
_refine_ls_weighting_details
        'calc w=1/[\s^2^(Fo^2^)+(0.0376P)^2^+11.7921P] where P=(Fo^2^+2Fc^2^)/3'
_atom_sites_solution_hydrogens     geom
_atom_sites_solution_primary     direct
_atom_sites_solution_secondary     difmap
_refine_ls_shift/su_max     0.006
_refine_ls_shift/su_mean     0.000
_refine_diff_density_max     1.899
_refine_diff_density_min     -2.126
_refine_ls_extinction_method     none
_refine_ls_extinction_coef     ?
loop_
    _atom_type_symbol
    _atom_type_description
    _atom_type_scat_dispersion_real
    _atom_type_scat_dispersion_imag
    _atom_type_scat_source
    'C' 'C' 0.0033 0.0016
                         'International Tables Vol C Tables 4.2.6.8 and 6.1.1.4'
    'H' 'H' 0.0000 0.0000
                         'International Tables Vol C Tables 4.2.6.8 and 6.1.1.4'
    'N' 'N' 0.0061 0.0033
                         'International Tables Vol C Tables 4.2.6.8 and 6.1.1.4'
    'S' 'S' 0.1246 0.1234
                         'International Tables Vol C Tables 4.2.6.8 and 6.1.1.4'
    'Cu' 'Cu' 0.3201 1.2651
                         'International Tables Vol C Tables 4.2.6.8 and 6.1.1.4'
    'Br' 'Br' -0.2901 2.4595
                         'International Tables Vol C Tables 4.2.6.8 and 6.1.1.4'
    'Mo' 'Mo' -1.6832 0.6857
                         'International Tables Vol C Tables 4.2.6.8 and 6.1.1.4'
    'O' 'O' 0.0106 0.0060
                         'International Tables Vol C Tables 4.2.6.8 and 6.1.1.4'
_computing_data_collection     'CrystalClear (Rigaku/MSC, 2001)'
_computing_cell_refinement     'CrystalClear (Rigaku/MSC, 2001)'
_computing_data_reduction     'CrystalStructure (Rigaku/MSC, 2004)'
_computing_structure_solution     'SHELXS97 (Sheldrick, 2008)'
_computing_structure_refinement     'SHELXL97 (Sheldrick, 2008)'
_computing_molecular_graphics     'SHELXTL (Sheldrick, 2008)'
_computing_publication_material     'SHELXTL (Sheldrick, 2008)'
loop_
    _atom_site_type_symbol
    _atom_site_label
    _atom_site_fract_x
    _atom_site_fract_y
    _atom_site_fract_z
    _atom_site_U_iso_or_equiv
    _atom_site_adp_type
    _atom_site_calc_flag
    _atom_site_refinement_flags
    _atom_site_occupancy
    _atom_site_disorder_assembly
    _atom_site_disorder_group
    Mo Mo1 1.00881(5) 0.18736(4) 0.39883(5) 0.02348(15) Uani d . 1 . .
    Mo Mo2 1.16712(5) 0.20599(5) 0.29120(5) 0.02768(16) Uani d . 1 . .
    Cu Cu1 1.12203(10) 0.00501(8) 0.33253(10) 0.0544(3) Uani d . 1 . .
    Cu Cu2 1.23373(9) 0.24097(8) 0.53604(10) 0.0517(3) Uani d . 1 . .
    Br Br1 1.13513(7) -0.18080(6) 0.29790(7) 0.0441(2) Uani d . 1 . .
    Br Br2 1.37543(7) 0.30267(8) 0.71075(7) 0.0535(3) Uani d . 1 . .
    S S1 1.09552(15) 0.10190(15) 0.51854(15) 0.0308(4) Uani d . 1 . .
    S S2 1.29693(17) 0.12006(18) 0.3783(2) 0.0473(5) Uani d . 1 . .
    S S3 1.13192(15) 0.34620(14) 0.44228(15) 0.0301(4) Uani d . 1 . .
    S S4 1.00310(14) 0.07858(14) 0.21230(14) 0.0281(4) Uani d . 1 . .
    S S5 1.17527(16) 0.15164(14) 0.09288(15) 0.0323(4) Uani d . 1 . .
    S S6 1.28036(15) 0.35219(14) 0.27486(15) 0.0311(4) Uani d . 1 . .
    S S7 0.81395(14) 0.10577(14) 0.33380(16) 0.0327(4) Uani d . 1 . .
    S S8 0.90078(15) 0.32398(14) 0.48497(16) 0.0325(4) Uani d . 1 . .
    O O1 0.6199(7) 0.1776(6) -0.1619(6) 0.087(2) Uani d . 1 C .
    H H1D 0.6271 0.1595 -0.2265 0.131 Uiso calc R 1 . .
    O O2 1.0055(6) 0.3083(5) 0.1913(6) 0.0697(19) Uani d . 1 C .
    H H2D 1.0646 0.2930 0.1781 0.104 Uiso calc R 1 . .
    N N1 0.6852(5) 0.2439(4) 0.4372(5) 0.0284(12) Uani d . 1 . .
    N N2 1.3096(5) 0.3023(5) 0.0653(5) 0.0293(13) Uani d . 1 . .
    C C1 0.5412(6) 0.1342(7) 0.2459(6) 0.0413(18) Uani d . 1 . .
    H H1A 0.5335 0.2023 0.2279 0.062 Uiso calc R 1 . .
    H H1B 0.4691 0.0901 0.2127 0.062 Uiso calc R 1 . .
    H H1C 0.5947 0.0940 0.2140 0.062 Uiso calc R 1 . .
    C C2 0.5971(7) 0.0577(6) 0.4167(8) 0.046(2) Uani d . 1 . .
    H H2A 0.6226 0.0806 0.5003 0.069 Uiso calc R 1 . .
    H H2B 0.6520 0.0160 0.3886 0.069 Uiso calc R 1 . .
    H H2C 0.5260 0.0122 0.3862 0.069 Uiso calc R 1 . .
    C C3 0.5824(6) 0.1597(6) 0.3769(7) 0.0349(16) Uani d . 1 . .
    H H3A 0.5220 0.1956 0.4033 0.042 Uiso calc R 1 . .
    C C4 0.6128(7) 0.4224(6) 0.4354(7) 0.0429(19) Uani d . 1 . .
    H H4A 0.6557 0.4262 0.3859 0.064 Uiso calc R 1 . .
    H H4B 0.6087 0.4959 0.4831 0.064 Uiso calc R 1 . .
    H H4C 0.5377 0.3876 0.3883 0.064 Uiso calc R 1 . .
    C C5 0.6097(8) 0.3443(7) 0.5956(8) 0.050(2) Uani d . 1 . .
    H H5A 0.6503 0.3014 0.6423 0.075 Uiso calc R 1 . .
    H H5B 0.5345 0.3081 0.5516 0.075 Uiso calc R 1 . .
    H H5C 0.6056 0.4169 0.6454 0.075 Uiso calc R 1 . .
    C C6 0.6703(6) 0.3545(6) 0.5132(6) 0.0298(15) Uani d . 1 . .
    H H6A 0.7460 0.3928 0.5609 0.036 Uiso calc R 1 . .
    C C7 0.7831(6) 0.2252(5) 0.4229(6) 0.0287(15) Uani d . 1 . .
    C C8 1.1642(8) 0.2257(9) -0.1322(7) 0.063(3) Uani d . 1 . .
    H H8A 1.1360 0.2969 -0.1193 0.094 Uiso calc R 1 . .
    H H8B 1.1222 0.1780 -0.1100 0.094 Uiso calc R 1 . .
    H H8C 1.1559 0.1935 -0.2132 0.094 Uiso calc R 1 . .
    C C9 1.3407(9) 0.1315(7) -0.0753(8) 0.061(3) Uani d . 1 . .
    H H9A 1.4192 0.1456 -0.0281 0.091 Uiso calc R 1 . .
    H H9B 1.3342 0.0982 -0.1557 0.091 Uiso calc R 1 . .
    H H9C 1.3022 0.0820 -0.0518 0.091 Uiso calc R 1 . .
    C C10 1.2881(7) 0.2392(6) -0.0598(6) 0.0401(19) Uani d . 1 . .
    H H10A 1.3274 0.2847 -0.0889 0.048 Uiso calc R 1 . .
    C C11 1.3276(8) 0.4937(7) 0.0623(9) 0.056(2) Uani d . 1 . .
    H H11A 1.2572 0.5032 0.0775 0.084 Uiso calc R 1 . .
    H H11B 1.3132 0.4691 -0.0203 0.084 Uiso calc R 1 . .
    H H11C 1.3750 0.5630 0.0975 0.084 Uiso calc R 1 . .
    C C12 1.4996(7) 0.3893(7) 0.0935(7) 0.046(2) Uani d . 1 . .
    H H12A 1.5341 0.3352 0.1281 0.069 Uiso calc R 1 . .
    H H12B 1.5484 0.4578 0.1287 0.069 Uiso calc R 1 . .
    H H12C 1.4879 0.3629 0.0113 0.069 Uiso calc R 1 . .
    C C13 1.3864(6) 0.4082(6) 0.1130(6) 0.0337(16) Uani d . 1 . .
    H H13A 1.4011 0.4361 0.1974 0.040 Uiso calc R 1 . .
    C C14 1.2634(6) 0.2720(5) 0.1317(6) 0.0281(15) Uani d . 1 . .
    C C15 0.7206(16) 0.1461(12) 0.0386(12) 0.041(3) Uiso d PU 0.733(12) C 1
    H H15A 0.7706 0.0973 0.0688 0.061 Uiso calc PR 0.733(12) C 1
    H H15B 0.6436 0.1170 0.0193 0.061 Uiso calc PR 0.733(12) C 1
    H H15C 0.7353 0.2182 0.0964 0.061 Uiso calc PR 0.733(12) C 1
    C C15A 0.722(4) 0.186(5) 0.057(3) 0.041(3) Uiso d PDU 0.267(12) C 2
    H H15D 0.7931 0.2152 0.1172 0.061 Uiso calc PR 0.267(12) C 2
    H H15E 0.6914 0.1219 0.0661 0.061 Uiso calc PR 0.267(12) C 2
    H H15F 0.6700 0.2418 0.0613 0.061 Uiso calc PR 0.267(12) C 2
    C C16 0.8461(8) 0.2073(9) -0.0314(8) 0.039(3) Uani d P 0.733(12) C 1
    H H16A 0.8528 0.2791 0.0251 0.058 Uiso calc PR 0.733(12) C 1
    H H16B 0.8590 0.2158 -0.0989 0.058 Uiso calc PR 0.733(12) C 1
    H H16C 0.9012 0.1639 0.0017 0.058 Uiso calc PR 0.733(12) C 1
    C C16A 0.750(3) 0.181(5) 0.0666(18) 0.039(3) Uani d PD 0.267(12) C 3
    H H16D 0.8166 0.1527 0.1055 0.058 Uiso calc PR 0.267(12) C 3
    H H16E 0.6846 0.1478 0.0724 0.058 Uiso calc PR 0.267(12) C 3
    H H16F 0.7567 0.2603 0.1025 0.058 Uiso calc PR 0.267(12) C 3
    C C17 0.7390(11) 0.1546(12) -0.0634(10) 0.092(4) Uani d D 1 . .
    H H17 0.7484 0.0778 -0.1029 0.111 Uiso calc R 1 A 1
    C C18 0.8873(8) 0.4760(11) 0.2435(8) 0.080(4) Uani d D 1 C .
    H H18A 0.8899 0.5548 0.2593 0.120 Uiso calc R 1 . .
    H H18B 0.8831 0.4585 0.3103 0.120 Uiso calc R 1 . .
    H H18C 0.8218 0.4401 0.1775 0.120 Uiso calc R 1 . .
    C C19 1.0116(11) 0.4568(14) 0.1142(12) 0.059(4) Uani d PU 0.733(12) C 1
    H H19A 1.0792 0.4282 0.1019 0.088 Uiso calc PR 0.733(12) C 1
    H H19B 1.0174 0.5354 0.1280 0.088 Uiso calc PR 0.733(12) C 1
    H H19C 0.9474 0.4214 0.0464 0.088 Uiso calc PR 0.733(12) C 1
    C C19A 0.991(3) 0.388(4) 0.100(4) 0.059(4) Uani d PU 0.267(12) C 2
    H H19D 0.9542 0.4360 0.0569 0.088 Uiso calc PR 0.267(12) C 2
    H H19E 0.9475 0.3167 0.0671 0.088 Uiso calc PR 0.267(12) C 2
    H H19F 1.0654 0.3808 0.0950 0.088 Uiso calc PR 0.267(12) C 2
    C C20 0.9974(10) 0.4343(10) 0.2164(10) 0.083(3) Uani d D 1 . .
    H H20 1.0628 0.4732 0.2846 0.099 Uiso calc R 1 B 1
loop_
    _atom_site_aniso_label
    _atom_site_aniso_U_11
    _atom_site_aniso_U_22
    _atom_site_aniso_U_33
    _atom_site_aniso_U_12
    _atom_site_aniso_U_13
    _atom_site_aniso_U_23
    Mo1 0.0218(3) 0.0244(3) 0.0245(3) -0.0001(2) 0.0092(2) 0.0066(2)
    Mo2 0.0320(3) 0.0283(3) 0.0232(3) -0.0066(2) 0.0126(2) 0.0052(2)
    Cu1 0.0570(7) 0.0372(6) 0.0485(6) 0.0155(5) -0.0029(5) 0.0061(5)
    Cu2 0.0422(6) 0.0401(6) 0.0523(6) -0.0043(4) -0.0116(5) 0.0145(5)
    Br1 0.0499(5) 0.0361(4) 0.0474(5) 0.0070(4) 0.0162(4) 0.0146(4)
    Br2 0.0384(5) 0.0843(7) 0.0297(4) -0.0176(4) 0.0042(3) 0.0146(4)
    S1 0.0307(9) 0.0365(9) 0.0284(9) -0.0022(7) 0.0110(7) 0.0139(8)
    S2 0.0355(11) 0.0513(12) 0.0539(13) -0.0013(9) 0.0220(10) 0.0076(10)
    S3 0.0314(9) 0.0260(9) 0.0325(9) -0.0032(7) 0.0133(8) 0.0061(7)
    S4 0.0302(9) 0.0285(9) 0.0240(8) -0.0036(7) 0.0095(7) 0.0057(7)
    S5 0.0387(10) 0.0319(9) 0.0249(9) -0.0102(7) 0.0161(8) 0.0017(7)
    S6 0.0368(10) 0.0311(9) 0.0244(8) -0.0107(7) 0.0157(7) 0.0019(7)
    S7 0.0233(9) 0.0280(9) 0.0390(10) -0.0016(7) 0.0123(8) -0.0022(8)
    S8 0.0265(9) 0.0267(9) 0.0405(10) -0.0028(7) 0.0152(8) 0.0015(8)
    O1 0.117(7) 0.081(5) 0.064(5) -0.019(5) 0.042(5) 0.010(4)
    O2 0.081(5) 0.060(4) 0.067(4) 0.012(4) 0.020(4) 0.024(4)
    N1 0.026(3) 0.026(3) 0.029(3) -0.002(2) 0.008(2) 0.003(2)
    N2 0.033(3) 0.033(3) 0.023(3) -0.002(2) 0.016(2) 0.004(2)
    C1 0.033(4) 0.042(4) 0.039(4) 0.000(3) 0.004(3) 0.007(4)
    C2 0.039(5) 0.041(4) 0.057(5) -0.007(4) 0.011(4) 0.021(4)
    C3 0.022(4) 0.035(4) 0.043(4) 0.000(3) 0.012(3) 0.004(3)
    C4 0.046(5) 0.037(4) 0.044(5) 0.011(4) 0.014(4) 0.012(4)
    C5 0.060(6) 0.044(5) 0.057(5) 0.005(4) 0.037(5) 0.011(4)
    C6 0.027(4) 0.032(4) 0.028(4) 0.004(3) 0.012(3) 0.001(3)
    C7 0.033(4) 0.026(3) 0.028(4) 0.003(3) 0.014(3) 0.006(3)
    C8 0.057(6) 0.090(7) 0.031(5) -0.026(5) -0.002(4) 0.022(5)
    C9 0.077(7) 0.053(5) 0.049(5) -0.005(5) 0.041(5) -0.010(4)
    C10 0.053(5) 0.045(4) 0.020(4) -0.012(4) 0.016(3) 0.002(3)
    C11 0.064(6) 0.043(5) 0.074(6) 0.002(4) 0.032(5) 0.026(5)
    C12 0.045(5) 0.044(5) 0.051(5) -0.007(4) 0.022(4) 0.014(4)
    C13 0.040(4) 0.032(4) 0.031(4) -0.012(3) 0.016(3) 0.008(3)
    C14 0.029(4) 0.028(4) 0.027(4) -0.002(3) 0.010(3) 0.007(3)
    C16 0.020(5) 0.068(7) 0.018(4) -0.017(5) 0.002(4) 0.005(4)
    C16A 0.020(5) 0.068(7) 0.018(4) -0.017(5) 0.002(4) 0.005(4)
    C17 0.089(9) 0.125(11) 0.087(9) 0.027(8) 0.045(7) 0.051(8)
    C18 0.056(6) 0.154(11) 0.031(5) -0.012(7) 0.010(4) 0.034(6)
    C19 0.047(7) 0.092(12) 0.072(8) 0.031(8) 0.028(6) 0.065(10)
    C19A 0.047(7) 0.092(12) 0.072(8) 0.031(8) 0.028(6) 0.065(10)
    C20 0.093(9) 0.084(8) 0.054(6) 0.015(7) 0.010(6) 0.011(6)
_geom_special_details
;
 All esds (except the esd in the dihedral angle between two l.s. planes)
 are estimated using the full covariance matrix.  The cell esds are taken
 into account individually in the estimation of esds in distances, angles
 and torsion angles; correlations between esds in cell parameters are only
 used when they are defined by crystal symmetry.  An approximate (isotropic)
 treatment of cell esds is used for estimating esds involving l.s. planes.
;
loop_
    _geom_bond_atom_site_label_1
    _geom_bond_atom_site_label_2
    _geom_bond_site_symmetry_2
    _geom_bond_distance
    _geom_bond_publ_flag
    Mo1 Mo2 . 2.7874(10) ?
    Mo1 Cu1 . 2.7715(14) ?
    Mo1 Cu2 . 2.7618(16) ?
    Mo1 S1 . 2.1621(19) ?
    Mo1 S3 . 2.3535(19) ?
    Mo1 S4 . 2.3386(19) ?
    Mo1 S7 . 2.4310(19) ?
    Mo1 S8 . 2.4160(19) ?
    Mo2 Cu1 . 2.8547(14) ?
    Mo2 Cu2 . 2.8582(15) ?
    Mo2 S2 . 2.166(2) ?
    Mo2 S3 . 2.352(2) ?
    Mo2 S4 . 2.356(2) ?
    Mo2 S5 . 2.4465(18) ?
    Mo2 S6 . 2.4349(18) ?
    Cu1 Br1 . 2.2867(14) ?
    Cu1 S1 . 2.444(2) ?
    Cu1 S2 . 2.437(2) ?
    Cu1 S4 . 2.213(2) ?
    Cu2 Br2 . 2.2756(16) ?
    Cu2 S1 . 2.383(2) ?
    Cu2 S2 . 2.481(3) ?
    Cu2 S3 . 2.209(2) ?
    S5 C14 . 1.731(7) ?
    S6 C14 . 1.744(7) ?
    S7 C7 . 1.726(7) ?
    S8 C7 . 1.741(7) ?
    O1 H1D . 0.8200 ?
    O2 H2D . 0.8200 ?
    C1 C3 . 1.515(10) ?
    C1 H1A . 0.9600 ?
    C1 H1B . 0.9600 ?
    C1 H1C . 0.9600 ?
    C2 C3 . 1.525(10) ?
    C2 H2A . 0.9600 ?
    C2 H2B . 0.9600 ?
    C2 H2C . 0.9600 ?
    C3 N1 . 1.505(8) ?
    C3 H3A . 0.9800 ?
    C4 C6 . 1.526(10) ?
    C4 H4A . 0.9600 ?
    C4 H4B . 0.9600 ?
    C4 H4C . 0.9600 ?
    C5 C6 . 1.510(10) ?
    C5 H5A . 0.9600 ?
    C5 H5B . 0.9600 ?
    C5 H5C . 0.9600 ?
    C6 N1 . 1.497(8) ?
    C6 H6A . 0.9800 ?
    C7 N1 . 1.306(8) ?
    C8 C10 . 1.513(12) ?
    C8 H8A . 0.9600 ?
    C8 H8B . 0.9600 ?
    C8 H8C . 0.9600 ?
    C9 C10 . 1.508(12) ?
    C9 H9A . 0.9600 ?
    C9 H9B . 0.9600 ?
    C9 H9C . 0.9600 ?
    C10 N2 . 1.486(8) ?
    C10 H10A . 0.9800 ?
    C11 C13 . 1.510(11) ?
    C11 H11A . 0.9600 ?
    C11 H11B . 0.9600 ?
    C11 H11C . 0.9600 ?
    C12 C13 . 1.522(10) ?
    C12 H12A . 0.9600 ?
    C12 H12B . 0.9600 ?
    C12 H12C . 0.9600 ?
    C13 N2 . 1.497(8) ?
    C13 H13A . 0.9800 ?
    C14 N2 . 1.306(8) ?
    C15 H15A . 0.9600 ?
    C15 H15B . 0.9600 ?
    C15 H15C . 0.9600 ?
    C15A H15D . 0.9600 ?
    C15A H15E . 0.9600 ?
    C15A H15F . 0.9600 ?
    C16 H16A . 0.9600 ?
    C16 H16B . 0.9600 ?
    C16 H16C . 0.9600 ?
    C16A H16D . 0.9600 ?
    C16A H16E . 0.9600 ?
    C16A H16F . 0.9600 ?
    C17 C16 . 1.378(15) ?
    C17 C15 . 1.425(17) ?
    C17 C15A . 1.544(19) ?
    C17 C16A . 1.547(18) ?
    C17 O1 . 1.715(15) ?
    C17 H17 . 0.9800 ?
    C18 H18A . 0.9600 ?
    C18 H18B . 0.9600 ?
    C18 H18C . 0.9600 ?
    C19 H19A . 0.9600 ?
    C19 H19B . 0.9600 ?
    C19 H19C . 0.9600 ?
    C19A H19D . 0.9600 ?
    C19A H19E . 0.9600 ?
    C19A H19F . 0.9600 ?
    C20 C19A . 1.40(4) ?
    C20 C19 . 1.479(17) ?
    C20 O2 . 1.546(13) ?
    C20 C18 . 1.579(12) ?
    C20 H20 . 0.9800 ?
loop_
    _geom_angle_atom_site_label_1
    _geom_angle_atom_site_label_2
    _geom_angle_atom_site_label_3
    _geom_angle_site_symmetry_1
    _geom_angle_site_symmetry_3
    _geom_angle
    _geom_angle_publ_flag
    S1 Mo1 S4 . . 107.30(7) ?
    S1 Mo1 S3 . . 105.60(7) ?
    S4 Mo1 S3 . . 104.32(7) ?
    S1 Mo1 S8 . . 110.87(7) ?
    S4 Mo1 S8 . . 137.84(7) ?
    S3 Mo1 S8 . . 82.15(6) ?
    S1 Mo1 S7 . . 102.40(7) ?
    S4 Mo1 S7 . . 83.56(7) ?
    S3 Mo1 S7 . . 146.89(7) ?
    S8 Mo1 S7 . . 71.52(6) ?
    S1 Mo1 Cu2 . . 56.33(6) ?
    S4 Mo1 Cu2 . . 107.39(6) ?
    S3 Mo1 Cu2 . . 50.40(6) ?
    S8 Mo1 Cu2 . . 108.24(6) ?
    S7 Mo1 Cu2 . . 157.85(6) ?
    S1 Mo1 Cu1 . . 57.82(6) ?
    S4 Mo1 Cu1 . . 50.46(5) ?
    S3 Mo1 Cu1 . . 106.97(6) ?
    S8 Mo1 Cu1 . . 166.67(6) ?
    S7 Mo1 Cu1 . . 102.73(6) ?
    Cu2 Mo1 Cu1 . . 72.36(5) ?
    S1 Mo1 Mo2 . . 101.97(5) ?
    S4 Mo1 Mo2 . . 53.87(5) ?
    S3 Mo1 Mo2 . . 53.66(5) ?
    S8 Mo1 Mo2 . . 130.76(5) ?
    S7 Mo1 Mo2 . . 135.61(5) ?
    Cu2 Mo1 Mo2 . . 62.00(4) ?
    Cu1 Mo1 Mo2 . . 61.80(4) ?
    S2 Mo2 S3 . . 105.05(8) ?
    S2 Mo2 S4 . . 104.02(8) ?
    S3 Mo2 S4 . . 103.81(7) ?
    S2 Mo2 S6 . . 101.58(8) ?
    S3 Mo2 S6 . . 85.72(6) ?
    S4 Mo2 S6 . . 149.13(7) ?
    S2 Mo2 S5 . . 103.59(8) ?
    S3 Mo2 S5 . . 146.24(7) ?
    S4 Mo2 S5 . . 86.05(7) ?
    S6 Mo2 S5 . . 71.31(7) ?
    S2 Mo2 Mo1 . . 98.63(6) ?
    S3 Mo2 Mo1 . . 53.70(5) ?
    S4 Mo2 Mo1 . . 53.29(5) ?
    S6 Mo2 Mo1 . . 138.23(5) ?
    S5 Mo2 Mo1 . . 137.45(5) ?
    S2 Mo2 Cu1 . . 56.09(6) ?
    S3 Mo2 Cu1 . . 104.42(5) ?
    S4 Mo2 Cu1 . . 49.13(5) ?
    S6 Mo2 Cu1 . . 156.98(6) ?
    S5 Mo2 Cu1 . . 106.21(6) ?
    Mo1 Mo2 Cu1 . . 58.83(4) ?
    S2 Mo2 Cu2 . . 57.22(7) ?
    S3 Mo2 Cu2 . . 49.00(5) ?
    S4 Mo2 Cu2 . . 103.90(6) ?
    S6 Mo2 Cu2 . . 104.35(6) ?
    S5 Mo2 Cu2 . . 159.79(6) ?
    Mo1 Mo2 Cu2 . . 58.56(4) ?
    Cu1 Mo2 Cu2 . . 69.75(5) ?
    S4 Cu1 Br1 . . 124.95(7) ?
    S4 Cu1 S2 . . 100.02(9) ?
    Br1 Cu1 S2 . . 116.22(8) ?
    S4 Cu1 S1 . . 102.17(8) ?
    Br1 Cu1 S1 . . 114.44(7) ?
    S2 Cu1 S1 . . 93.70(8) ?
    S4 Cu1 Mo1 . . 54.58(5) ?
    Br1 Cu1 Mo1 . . 148.85(6) ?
    S2 Cu1 Mo1 . . 92.75(7) ?
    S1 Cu1 Mo1 . . 48.48(5) ?
    S4 Cu1 Mo2 . . 53.62(6) ?
    Br1 Cu1 Mo2 . . 150.08(6) ?
    S2 Cu1 Mo2 . . 47.51(6) ?
    S1 Cu1 Mo2 . . 93.37(6) ?
    Mo1 Cu1 Mo2 . . 59.37(3) ?
    S3 Cu2 Br2 . . 125.87(7) ?
    S3 Cu2 S1 . . 103.11(8) ?
    Br2 Cu2 S1 . . 115.75(7) ?
    S3 Cu2 S2 . . 99.62(9) ?
    Br2 Cu2 S2 . . 112.85(8) ?
    S1 Cu2 S2 . . 94.10(8) ?
    S3 Cu2 Mo1 . . 55.17(5) ?
    Br2 Cu2 Mo1 . . 153.00(6) ?
    S1 Cu2 Mo1 . . 49.02(5) ?
    S2 Cu2 Mo1 . . 92.04(7) ?
    S3 Cu2 Mo2 . . 53.47(6) ?
    Br2 Cu2 Mo2 . . 146.41(6) ?
    S1 Cu2 Mo2 . . 94.60(6) ?
    S2 Cu2 Mo2 . . 47.21(6) ?
    Mo1 Cu2 Mo2 . . 59.44(4) ?
    Cu1 S4 Mo1 . . 74.96(6) ?
    Cu1 S4 Mo2 . . 77.26(7) ?
    Mo1 S4 Mo2 . . 72.84(6) ?
    C14 S6 Mo2 . . 89.4(2) ?
    C7 S7 Mo1 . . 89.2(2) ?
    C7 S8 Mo1 . . 89.3(2) ?
    Mo2 S2 Cu1 . . 76.40(7) ?
    Mo2 S2 Cu2 . . 75.57(7) ?
    Cu1 S2 Cu2 . . 83.22(8) ?
    Mo1 S1 Cu2 . . 74.65(6) ?
    Mo1 S1 Cu1 . . 73.70(6) ?
    Cu2 S1 Cu1 . . 85.16(7) ?
    C14 S5 Mo2 . . 89.3(2) ?
    Cu2 S3 Mo2 . . 77.53(7) ?
    Cu2 S3 Mo1 . . 74.43(6) ?
    Mo2 S3 Mo1 . . 72.65(6) ?
    C10 C9 H9A . . 109.5 ?
    C10 C9 H9B . . 109.5 ?
    H9A C9 H9B . . 109.5 ?
    C10 C9 H9C . . 109.5 ?
    H9A C9 H9C . . 109.5 ?
    H9B C9 H9C . . 109.5 ?
    C13 C12 H12A . . 109.5 ?
    C13 C12 H12B . . 109.5 ?
    H12A C12 H12B . . 109.5 ?
    C13 C12 H12C . . 109.5 ?
    H12A C12 H12C . . 109.5 ?
    H12B C12 H12C . . 109.5 ?
    C13 C11 H11A . . 109.5 ?
    C13 C11 H11B . . 109.5 ?
    H11A C11 H11B . . 109.5 ?
    C13 C11 H11C . . 109.5 ?
    H11A C11 H11C . . 109.5 ?
    H11B C11 H11C . . 109.5 ?
    C10 C8 H8A . . 109.5 ?
    C10 C8 H8B . . 109.5 ?
    H8A C8 H8B . . 109.5 ?
    C10 C8 H8C . . 109.5 ?
    H8A C8 H8C . . 109.5 ?
    H8B C8 H8C . . 109.5 ?
    C6 C5 H5A . . 109.5 ?
    C6 C5 H5B . . 109.5 ?
    H5A C5 H5B . . 109.5 ?
    C6 C5 H5C . . 109.5 ?
    H5A C5 H5C . . 109.5 ?
    H5B C5 H5C . . 109.5 ?
    C3 C2 H2A . . 109.5 ?
    C3 C2 H2B . . 109.5 ?
    H2A C2 H2B . . 109.5 ?
    C3 C2 H2C . . 109.5 ?
    H2A C2 H2C . . 109.5 ?
    H2B C2 H2C . . 109.5 ?
    C3 C1 H1A . . 109.5 ?
    C3 C1 H1B . . 109.5 ?
    H1A C1 H1B . . 109.5 ?
    C3 C1 H1C . . 109.5 ?
    H1A C1 H1C . . 109.5 ?
    H1B C1 H1C . . 109.5 ?
    C6 C4 H4A . . 109.5 ?
    C6 C4 H4B . . 109.5 ?
    H4A C4 H4B . . 109.5 ?
    C6 C4 H4C . . 109.5 ?
    H4A C4 H4C . . 109.5 ?
    H4B C4 H4C . . 109.5 ?
    N2 C13 C11 . . 109.8(6) ?
    N2 C13 C12 . . 111.4(6) ?
    C11 C13 C12 . . 112.6(6) ?
    N2 C13 H13A . . 107.6 ?
    C11 C13 H13A . . 107.6 ?
    C12 C13 H13A . . 107.6 ?
    N1 C7 S7 . . 126.4(5) ?
    N1 C7 S8 . . 123.9(5) ?
    S7 C7 S8 . . 109.6(4) ?
    N2 C10 C9 . . 111.9(6) ?
    N2 C10 C8 . . 112.6(7) ?
    C9 C10 C8 . . 113.5(7) ?
    N2 C10 H10A . . 106.1 ?
    C9 C10 H10A . . 106.1 ?
    C8 C10 H10A . . 106.1 ?
    N1 C6 C5 . . 112.3(6) ?
    N1 C6 C4 . . 108.4(6) ?
    C5 C6 C4 . . 113.6(6) ?
    N1 C6 H6A . . 107.4 ?
    C5 C6 H6A . . 107.4 ?
    C4 C6 H6A . . 107.4 ?
    N1 C3 C1 . . 112.6(6) ?
    N1 C3 C2 . . 112.3(6) ?
    C1 C3 C2 . . 114.5(6) ?
    N1 C3 H3A . . 105.5 ?
    C1 C3 H3A . . 105.5 ?
    C2 C3 H3A . . 105.5 ?
    N2 C14 S5 . . 126.6(5) ?
    N2 C14 S6 . . 123.5(5) ?
    S5 C14 S6 . . 109.9(4) ?
    C16 C17 C15 . . 108.4(12) ?
    C16 C17 C15A . . 100(2) ?
    C16 C17 C16A . . 90.1(16) ?
    C16 C17 O1 . . 125.5(10) ?
    C15 C17 O1 . . 113.2(11) ?
    C15A C17 O1 . . 108.3(18) ?
    C16A C17 O1 . . 121(2) ?
    C16 C17 H17 . . 102.0 ?
    C15 C17 H17 . . 102.0 ?
    C15A C17 H17 . . 120.4 ?
    C16A C17 H17 . . 115.2 ?
    O1 C17 H17 . . 102.0 ?
    C19A C20 O2 . . 72.2(18) ?
    C19 C20 O2 . . 104.5(10) ?
    C19A C20 C18 . . 118.1(18) ?
    C19 C20 C18 . . 113.8(9) ?
    O2 C20 C18 . . 115.1(10) ?
    C19A C20 H20 . . 129.3 ?
    C19 C20 H20 . . 107.7 ?
    O2 C20 H20 . . 107.7 ?
    C18 C20 H20 . . 107.7 ?
    C20 C18 H18A . . 109.5 ?
    C20 C18 H18B . . 109.5 ?
    H18A C18 H18B . . 109.5 ?
    C20 C18 H18C . . 109.5 ?
    H18A C18 H18C . . 109.5 ?
    H18B C18 H18C . . 109.5 ?
    C7 N1 C6 . . 120.0(5) ?
    C7 N1 C3 . . 123.1(6) ?
    C6 N1 C3 . . 116.9(5) ?
    C14 N2 C10 . . 124.0(6) ?
    C14 N2 C13 . . 120.0(5) ?
    C10 N2 C13 . . 116.0(5) ?
    C17 O1 H1D . . 109.5 ?
    C20 O2 H2D . . 109.5 ?
    C17 C15 H15A . . 109.5 ?
    C17 C15 H15B . . 109.5 ?
    C17 C15 H15C . . 109.5 ?
    C20 C19 H19A . . 109.5 ?
    C20 C19 H19B . . 109.5 ?
    H19A C19 H19B . . 109.5 ?
    C20 C19 H19C . . 109.5 ?
    H19A C19 H19C . . 109.5 ?
    H19B C19 H19C . . 109.5 ?
    C17 C16 H16A . . 109.5 ?
    C17 C16 H16B . . 109.5 ?
    C17 C16 H16C . . 109.5 ?
    C20 C19A H19D . . 109.5 ?
    C20 C19A H19E . . 109.5 ?
    H19D C19A H19E . . 109.5 ?
    C20 C19A H19F . . 109.5 ?
    H19D C19A H19F . . 109.5 ?
    H19E C19A H19F . . 109.5 ?
    C17 C15A H15D . . 109.5 ?
    C17 C15A H15E . . 109.5 ?
    H15D C15A H15E . . 109.5 ?
    C17 C15A H15F . . 109.5 ?
    H15D C15A H15F . . 109.5 ?
    H15E C15A H15F . . 109.5 ?
    C17 C16A H16D . . 109.5 ?
    C17 C16A H16E . . 109.5 ?
    C17 C16A H16F . . 109.5 ?
loop_
    _geom_hbond_atom_site_label_D
    _geom_hbond_atom_site_label_H
    _geom_hbond_atom_site_label_A
    _geom_hbond_site_symmetry_A
    _geom_hbond_distance_DH
    _geom_hbond_distance_HA
    _geom_hbond_distance_DA
    _geom_hbond_angle_DHA
    O2 H2D S5 . 0.82 2.47 3.199(8) 148.7
    O2 H2D S6 . 0.82 2.59 3.258(8) 139.3
data_global
_journal_date_recd_electronic     2008-09-22
_journal_date_accepted     2008-10-28
_journal_name_full     'Acta Crystallographica, Section E'
_journal_year     2008
_journal_volume     64
_journal_issue     12
_journal_page_first     m1540
_journal_page_last     m1540
_journal_paper_category     QM
_journal_coeditor_code     HK2539
_publ_contact_author_name     'Qing Zhang'
_publ_contact_author_address
;
College of chemistry and chemical engineering,
Jiangxi Science and Technology Normal University,
Nanchang 330013,
People's Republic of China
;
_publ_contact_author_email     'jxstnu2008@yahoo.cn'
_publ_contact_author_fax     ?
_publ_contact_author_phone     '+86 791-3805183'
_publ_section_title
;\
Dibromidobis(<i>N</i>,<i>N</i>-diethyldithiocarbamato-\k^2^<i>S</i>,<i>S'</i>)\
tetra-\m~3~-sulfido-dicopper(I)dimolybdenum(V) isopropanol disolvate
;
loop_
    _publ_author_name
    _publ_author_footnote
    _publ_author_address
    'Zhang, Qing' .
;
College of Chemistry and Chemical Engineering,
Jiangxi Science and Technology Normal University,
Nanchang 330013,
People's Republic of China
;
    'Liu, Min' .
;
College of Chemistry and Chemical Engineering,
Jiangxi Science and Technology Normal University,
Nanchang 330013,
People's Republic of China
;
_publ_section_synopsis     .
