# Supplementary material for: Dibromidobis(N,N-diethyl­dithio­carbamato-κ2 S,S′)tetra-μ3-sulfido-dicopper(I)dimolybdenum(V) isopropanol disolvate
Source: Acta Crystallogr Sect E Struct Rep Online. 2008 Nov 13;64(Pt 12):m1540. doi: 10.1107/S1600536808035241 (PMC2959921; doi:10.1107/S1600536808035241)
Supplement: Supplementary file 2 [file e-64-m1540-Isup2.hkl]

# 
# h,k,l, Fc-squared, Fo-squared, sigma(Fo-squared) and status flag 
# 
data_I
_shelx_title ' t in P-1' 
_shelx_refln_list_code          4 
_shelx_F_calc_maximum      280.72 
_exptl_crystal_F_000      1068.00 
_reflns_d_resolution_high  0.8301 
 
loop_ 
 _symmetry_equiv_pos_as_xyz 
 'x, y, z' 
 '-x, -y, -z' 
 
_cell_length_a    12.5147 
_cell_length_b    12.7335 
_cell_length_c    12.7590 
_cell_angle_alpha 107.765 
_cell_angle_beta  108.264 
_cell_angle_gamma  90.123 
 
_shelx_F_squared_multiplier     1.000 
 
loop_ 
 _refln_index_h 
 _refln_index_k 
 _refln_index_l 
 _refln_F_squared_calc 
 _refln_F_squared_meas 
 _refln_F_squared_sigma 
 _refln_observed_status 
   2   0   0     6529.85     7058.09     87.87 o 
   3   0   0       45.63      168.22     29.72 o 
   4   0   0     9333.06     9122.65    120.33 o 
   5   0   0     3461.98     3488.17     78.29 o 
   6   0   0    12824.75    13506.62    154.23 o 
   7   0   0    15661.02    16199.57    196.33 o 
   8   0   0    15254.58    15353.16    244.40 o 
   9   0   0      269.60      325.95     40.44 o 
  10   0   0     2875.43     2714.80    117.03 o 
  11   0   0     2390.90     2132.40    123.03 o 
  12   0   0      405.89      288.97     76.85 o 
  13   0   0     1624.85     1600.77    140.24 o 
  14   0   0       21.31       50.62     33.60 o 
 -14   1   0     2512.07     2788.12    169.22 o 
 -13   1   0      585.45      634.34    115.03 o 
 -12   1   0      892.00      808.31     96.16 o 
 -11   1   0      526.33      566.23     77.86 o 
 -10   1   0      227.30      242.29     65.94 o 
  -9   1   0     3183.12     2914.54    102.68 o 
  -8   1   0     2870.41     2654.97     81.57 o 
  -7   1   0     7839.43     7334.14    167.59 o 
  -6   1   0    12362.13    11670.15    291.72 o 
  -5   1   0      107.08      165.67     30.38 o 
  -4   1   0      222.50      322.47     31.85 o 
  -3   1   0    23324.59    24332.70    190.88 o 
  -2   1   0      205.99      190.05     32.38 o 
   2   1   0      495.07      453.06     32.53 o 
   3   1   0      204.42      296.18     44.74 o 
   4   1   0       27.98       45.38     17.30 o 
   5   1   0      447.54      563.69     36.73 o 
   6   1   0      363.64      557.11     38.69 o 
   7   1   0     1323.79     1230.79     75.56 o 
   8   1   0     2521.30     2728.69     90.97 o 
   9   1   0       55.23       61.74     33.84 o 
  10   1   0     3371.50     3216.68    164.91 o 
  11   1   0      157.47      106.96     42.01 o 
  12   1   0       91.73      106.54     48.18 o 
  13   1   0      171.14      109.91     74.07 o 
  14   1   0     2186.27     2531.95    352.59 o 
 -14   2   0      962.77     1245.67    124.44 o 
 -13   2   0      176.58      163.98     65.68 o 
 -12   2   0        2.77       52.98     31.73 o 
 -11   2   0      373.03      390.05     46.86 o 
 -10   2   0      365.67      253.67     35.19 o 
  -9   2   0      230.75      259.65     32.51 o 
  -8   2   0     2484.28     2430.74     80.54 o 
  -7   2   0      634.63      668.16     41.17 o 
  -6   2   0     1312.44     1261.09     48.76 o 
  -5   2   0     4138.59     3691.02    100.40 o 
  -4   2   0      123.45      171.83     21.59 o 
  -3   2   0      229.68      465.76     34.11 o 
  -2   2   0    29391.14    35217.55    924.03 o 
  -1   2   0     5742.51     4742.89     58.84 o 
   0   2   0    72618.72    67986.34    255.66 o 
   1   2   0       19.79      168.20     23.37 o 
   2   2   0     2346.13     3036.21     53.38 o 
   3   2   0      335.62      322.89     30.27 o 
   4   2   0     3375.54     3206.72     68.73 o 
   5   2   0    11265.50    11322.35    160.45 o 
   6   2   0     4449.47     4759.79    105.50 o 
   7   2   0     5846.51     5716.50    117.68 o 
   8   2   0      444.00      347.15     41.73 o 
   9   2   0     3869.57     3419.88    117.92 o 
  10   2   0      194.39      149.66     55.54 o 
  11   2   0       70.91       75.54     34.55 o 
  12   2   0     1762.10     1671.87    157.63 o 
  13   2   0     8473.37     8371.48    453.66 o 
 -14   3   0      506.74      465.27     77.73 o 
 -13   3   0     1826.23     1806.17    143.06 o 
 -12   3   0     2630.75     2778.09    236.82 o 
 -11   3   0       10.53       63.02     23.30 o 
 -10   3   0      554.22      574.59     73.72 o 
  -9   3   0      417.52      421.43     40.65 o 
  -8   3   0      252.93      270.20     35.46 o 
  -7   3   0     6869.18     7319.87    120.29 o 
  -6   3   0    35484.61    36200.07    283.21 o 
  -5   3   0    10740.67    10650.76    147.84 o 
  -4   3   0      245.93      304.51     26.57 o 
  -3   3   0     8649.71     8494.65    145.79 o 
  -2   3   0     1143.89     1010.59     56.19 o 
  -1   3   0    34625.26    36481.22    285.03 o 
   0   3   0    13736.10    15265.62    126.97 o 
   1   3   0      325.17      701.45     54.32 o 
   2   3   0       16.58       -0.66     10.15 o 
   3   3   0      131.08      198.18     22.88 o 
   4   3   0    25981.29    25986.62    232.49 o 
   5   3   0     7819.59     8414.96    154.93 o 
   6   3   0      594.16      677.72     44.58 o 
   7   3   0     3353.94     3449.84     89.61 o 
   8   3   0     2964.87     2796.64     84.95 o 
   9   3   0      597.77      518.37     61.70 o 
  10   3   0      316.37      353.70     78.14 o 
  11   3   0     1069.21     1110.96     93.60 o 
  12   3   0     3056.76     2830.83    361.22 o 
  13   3   0       28.63       36.85    138.54 o 
 -14   4   0      832.58      856.68    139.98 o 
 -13   4   0     1981.65     1905.40    188.78 o 
 -12   4   0      819.30      751.89     74.14 o 
 -11   4   0      228.98      228.11     37.92 o 
 -10   4   0      429.91      448.39     46.91 o 
  -9   4   0     3530.27     3421.42    120.95 o 
  -8   4   0      539.50      538.83     44.50 o 
  -7   4   0    10235.32    10813.80    175.34 o 
  -6   4   0     5229.87     5445.00     87.69 o 
  -5   4   0      108.15      219.74     29.87 o 
  -4   4   0     1940.87     1750.94     42.84 o 
  -3   4   0      127.41      100.35     23.39 o 
  -2   4   0    11280.14    10974.93    111.86 o 
  -1   4   0     5549.90     5157.27     71.90 o 
   0   4   0      219.93      209.94     21.65 o 
   1   4   0      145.09      105.55     19.14 o 
   2   4   0      571.79      586.75     33.22 o 
   3   4   0     6043.58     5131.08     90.07 o 
   4   4   0     2691.45     2613.91     60.16 o 
   5   4   0     2759.41     2449.29     63.36 o 
   6   4   0      773.75      791.54     46.78 o 
   7   4   0     3999.81     4211.45    123.03 o 
   8   4   0     1907.06     1733.39     78.66 o 
   9   4   0      318.60      296.26     70.73 o 
  10   4   0     1922.54     2104.23    142.29 o 
  11   4   0     2838.77     3087.83    164.34 o 
  12   4   0     1101.03      773.39    126.49 o 
  13   4   0     6019.97     6355.18    263.67 o 
 -13   5   0      354.43      357.11     62.10 o 
 -12   5   0      112.69       73.33     40.56 o 
 -11   5   0     1850.91     1910.09    103.95 o 
 -10   5   0      177.46      132.26     29.36 o 
  -9   5   0      821.35      865.89     60.16 o 
  -8   5   0      494.71      563.43     49.34 o 
  -7   5   0     2607.96     2687.67     73.69 o 
  -6   5   0     4975.76     5266.33     89.82 o 
  -5   5   0     2740.37     2945.42     68.85 o 
  -4   5   0     1149.22     1118.60     37.82 o 
  -3   5   0    11724.25    11073.68    150.41 o 
  -2   5   0     1619.92     1438.36     35.92 o 
  -1   5   0    19933.05    17932.48    168.31 o 
   0   5   0     6642.34     6298.98     82.99 o 
   1   5   0     4984.15     5076.85     83.66 o 
   2   5   0      404.71      354.44     21.53 o 
   3   5   0    10327.90    10066.64    206.55 o 
   4   5   0     1094.03     1371.18     47.09 o 
   5   5   0      201.25      234.81     34.11 o 
   6   5   0     3991.29     4167.36     92.17 o 
   7   5   0    14266.90    14720.52    196.79 o 
   8   5   0     3904.31     4165.34    128.92 o 
   9   5   0      100.82      105.76     33.16 o 
  10   5   0     2050.89     2142.29    151.11 o 
  11   5   0       38.43      169.38     57.53 o 
  12   5   0     1972.81     1594.34    162.75 o 
 -13   6   0      196.93      104.03     91.56 o 
 -12   6   0       36.21       80.33     30.08 o 
 -11   6   0      139.46      156.44     39.46 o 
 -10   6   0       40.99       58.07     22.31 o 
  -9   6   0      409.22      454.86     38.29 o 
  -8   6   0     6091.85     6253.06    197.14 o 
  -7   6   0    14144.62    14342.31    185.04 o 
  -6   6   0     2196.31     1929.96     60.44 o 
  -5   6   0     1021.38     1051.81     40.77 o 
  -4   6   0    24715.07    24836.90    262.57 o 
  -3   6   0     2965.99     2867.61     58.82 o 
  -2   6   0    15919.81    14521.97    193.10 o 
  -1   6   0     6081.79     5369.83    114.20 o 
   0   6   0    12189.36    12154.74    117.23 o 
   1   6   0     3438.24     3861.27     76.32 o 
   2   6   0     2374.28     2232.32     46.46 o 
   3   6   0       99.03       87.54     19.59 o 
   4   6   0     1727.55     1626.04     60.20 o 
   5   6   0     2388.01     2484.58    121.64 o 
   6   6   0     2174.43     2256.24     72.16 o 
   7   6   0      516.59      561.36     48.31 o 
   8   6   0      198.67      229.06     37.59 o 
   9   6   0        2.26       29.73     21.17 o 
  10   6   0        4.27       74.62     38.98 o 
  11   6   0      712.28      853.58    130.97 o 
  12   6   0     1110.49      820.59     99.99 o 
 -13   7   0        9.23       29.24     45.06 o 
 -12   7   0       94.54       79.42     87.73 o 
 -11   7   0        1.45       56.91     19.67 o 
 -10   7   0      223.01      215.72     66.67 o 
  -9   7   0        2.69       40.28     17.63 o 
  -8   7   0     1209.36     1160.85     55.39 o 
  -7   7   0     1819.25     1739.39     65.38 o 
  -6   7   0      103.00       80.37     15.63 o 
  -5   7   0     2964.61     2895.47     78.33 o 
  -4   7   0     4589.68     4391.59     71.19 o 
  -3   7   0      116.58      112.96     25.62 o 
  -2   7   0      219.44      308.20     23.17 o 
  -1   7   0     7576.50     7370.18     90.42 o 
   0   7   0     1899.27     1852.38     49.28 o 
   1   7   0      696.80      860.70     29.22 o 
   2   7   0     1529.08     1499.85     49.53 o 
   3   7   0      603.65      686.27     34.95 o 
   4   7   0      546.14      627.75     47.79 o 
   5   7   0       18.31       25.99     14.29 o 
   6   7   0     8484.83     8956.87    221.35 o 
   7   7   0    12123.32    12697.80    251.59 o 
   8   7   0     1323.40     1345.54     89.67 o 
   9   7   0      161.56      221.26     65.70 o 
  10   7   0      544.26      391.64     95.88 o 
  11   7   0      242.24      120.64     58.49 o 
 -12   8   0      315.23      107.80     28.17 o 
 -11   8   0      329.18      140.46     28.76 o 
 -10   8   0      311.11      250.93     49.20 o 
  -9   8   0      346.25      356.90     44.65 o 
  -8   8   0     4633.35     4877.45    146.48 o 
  -7   8   0     2022.62     2016.96     96.36 o 
  -6   8   0      943.83      915.61     48.41 o 
  -5   8   0     5979.36     5522.01    107.46 o 
  -4   8   0      303.85      391.14     32.28 o 
  -3   8   0     1213.43     1301.35     45.67 o 
  -2   8   0    16057.58    17664.89    187.38 o 
  -1   8   0     9042.36     8783.88    115.96 o 
   0   8   0     2651.67     2399.14     45.94 o 
   1   8   0      657.52      533.47     30.07 o 
   2   8   0     2803.78     2539.20     61.32 o 
   3   8   0     1993.85     1882.00     54.06 o 
   4   8   0      531.99      590.13     39.41 o 
   5   8   0     5093.99     5232.08    135.26 o 
   6   8   0    10384.92    10519.04    213.34 o 
   7   8   0     2006.95     1886.52     96.59 o 
   8   8   0      545.98      571.34     75.14 o 
   9   8   0      163.34      127.58     30.70 o 
  10   8   0       73.39      149.65     84.85 o 
  11   8   0     2039.11     2132.90    164.43 o 
 -11   9   0       19.96        1.53     42.67 o 
 -10   9   0      532.48      500.23     74.59 o 
  -9   9   0       71.57       66.60     41.02 o 
  -8   9   0      673.66      678.24     49.64 o 
  -7   9   0     2524.25     2661.66    104.41 o 
  -6   9   0     3106.38     3274.29     93.10 o 
  -5   9   0      919.32     1169.48     52.12 o 
  -4   9   0     1303.46     1472.53     56.16 o 
  -3   9   0     5030.24     5039.12     85.92 o 
  -2   9   0       71.02      108.99     22.22 o 
  -1   9   0     3397.03     3178.21     62.46 o 
   0   9   0     3517.66     3535.15     84.24 o 
   1   9   0        5.11       24.09     14.60 o 
   2   9   0     6596.08     6698.70    151.11 o 
   3   9   0      233.72      197.85     49.52 o 
   4   9   0      706.11      800.38     47.95 o 
   5   9   0     2142.04     2132.57     88.62 o 
   6   9   0      914.14      986.70     64.25 o 
   7   9   0      698.29      710.82     80.86 o 
   8   9   0       32.66      -19.19     33.78 o 
   9   9   0        0.11      101.02     43.63 o 
  10   9   0      138.07      139.19     68.07 o 
 -11  10   0      155.14      111.70     86.29 o 
 -10  10   0      724.44      847.57    150.05 o 
  -9  10   0      353.57      350.56     48.33 o 
  -8  10   0      939.10     1024.58     71.96 o 
  -7  10   0      129.65      131.68     21.26 o 
  -6  10   0      337.10      414.81     42.14 o 
  -5  10   0      268.97      158.33     24.51 o 
  -4  10   0     2874.86     2917.78     84.04 o 
  -3  10   0      131.50       97.78     22.16 o 
  -2  10   0     3575.67     3788.42     86.91 o 
  -1  10   0     8563.97     8441.19    223.03 o 
   0  10   0     4253.69     4262.83     75.28 o 
   1  10   0      237.00      282.16     25.78 o 
   2  10   0      498.62      602.71     30.87 o 
   3  10   0       33.95       44.36     15.70 o 
   4  10   0      383.35      304.69     42.71 o 
   5  10   0     3465.52     3611.46    105.22 o 
   6  10   0     4915.51     4913.89    261.04 o 
   7  10   0      360.97      473.68     80.84 o 
   8  10   0        9.09       49.33     23.95 o 
   9  10   0      157.50       58.35     32.22 o 
 -10  11   0       35.28       93.00     65.68 o 
  -9  11   0      411.86      365.78    121.77 o 
  -8  11   0     3062.83     2937.40    254.08 o 
  -7  11   0     3666.85     3606.42    124.20 o 
  -6  11   0      701.94      602.90     54.37 o 
  -5  11   0      600.38      667.40     55.29 o 
  -4  11   0       59.89        6.98     23.46 o 
  -3  11   0     1335.41     1379.29     75.35 o 
  -2  11   0      935.92      952.45     78.19 o 
  -1  11   0     6015.40     6035.43    186.72 o 
   0  11   0     2146.88     2090.18     60.00 o 
   1  11   0     2161.21     2022.95     56.42 o 
   2  11   0     1701.51     1505.14     51.34 o 
   3  11   0      827.33      809.99     46.46 o 
   4  11   0        8.29       -1.20     14.38 o 
   5  11   0      896.77      873.37    122.25 o 
   6  11   0      762.48      804.82    126.56 o 
   7  11   0     1590.19     1526.57    332.70 o 
   8  11   0      389.06      268.46     68.55 o 
  -9  12   0     1013.01      992.35    136.63 o 
  -8  12   0     1406.02     1425.24    150.05 o 
  -7  12   0        4.75        8.63     28.76 o 
  -6  12   0     1358.38     1312.79    118.41 o 
  -5  12   0       35.05       59.15     17.84 o 
  -4  12   0      308.88      318.30     40.97 o 
  -3  12   0      183.11       79.37     17.66 o 
  -2  12   0      268.12      140.07     33.82 o 
  -1  12   0      246.22      174.24     30.65 o 
   0  12   0      693.97      601.69     19.65 o 
   1  12   0      925.38      989.40    315.20 o 
   2  12   0       17.31       56.09     48.42 o 
   3  12   0       33.37       63.78     21.33 o 
   4  12   0      904.96      810.66    170.18 o 
   5  12   0     1353.17     1510.57    174.50 o 
   6  12   0        7.20       60.88     33.56 o 
  -7  13   0     1437.65     1480.37    137.11 o 
  -6  13   0      117.49      109.78     43.62 o 
  -5  13   0      566.78      690.33     92.04 o 
  -4  13   0      153.14      135.63     32.63 o 
  -3  13   0      151.53      192.43     36.88 o 
  -2  13   0      739.39      745.94    174.02 o 
  -1  13   0     1904.50     1604.69    203.50 o 
   0  13   0      581.54      352.35    125.60 o 
   1  13   0       44.06       30.20     48.42 o 
   2  13   0      353.05      549.86    135.67 o 
   3  13   0        4.50       -4.31     56.09 o 
   4  13   0      292.91      320.71    117.93 o 
   5  13   0      964.13      980.36    168.27 o 
  -2  14   0      303.18      178.81     55.13 o 
  -1  14   0      307.37      115.53     53.69 o 
   0  14   0       51.84       51.77     53.21 o 
   1  14   0       98.94       56.09     60.40 o 
   2  14   0      107.75       94.44     46.50 o 
  -3 -14   1       17.62      114.58     66.64 o 
  -2 -14   1      291.36      181.69     76.70 o 
  -1 -14   1     1499.94     1683.15    150.53 o 
   0 -14   1       66.04       85.81     48.42 o 
   1 -14   1        4.93       -4.79     41.23 o 
  -5 -13   1     1137.73      775.66    121.77 o 
  -4 -13   1      214.49      108.82     59.92 o 
  -3 -13   1      880.42      929.07    178.33 o 
  -2 -13   1     1331.52     1500.02    166.83 o 
  -1 -13   1       29.97       27.20     14.33 o 
   0 -13   1      116.46       85.13     21.80 o 
   1 -13   1     1467.00     1378.98     81.61 o 
   2 -13   1     1215.13     1280.07    108.01 o 
   3 -13   1     1635.88     1909.38    150.77 o 
   4 -13   1      377.19      679.30    122.72 o 
   5 -13   1       28.48       93.00     47.46 o 
   6 -13   1      150.35       70.47     23.49 o 
   7 -13   1      390.19      185.05     82.46 o 
   8 -13   1      876.44      523.50     94.44 o 
  -7 -12   1       54.60      102.11     42.67 o 
  -6 -12   1      147.37      107.86     51.77 o 
  -5 -12   1      586.26      475.86     87.30 o 
  -4 -12   1     2881.68     2744.49    219.56 o 
  -3 -12   1     5363.92     5385.24    478.44 o 
  -2 -12   1       99.70       56.45     15.82 o 
  -1 -12   1       18.05       39.27     12.74 o 
   0 -12   1        2.63       40.71     19.24 o 
   1 -12   1      170.94       89.70     16.18 o 
   2 -12   1      498.88      501.66     47.84 o 
   3 -12   1      263.12      200.76     36.67 o 
   4 -12   1       98.43       53.94     14.34 o 
   5 -12   1     1287.95     1208.04     71.90 o 
   6 -12   1     1948.53     1984.66    147.84 o 
   7 -12   1      651.74      613.10     94.02 o 
   8 -12   1       90.07       94.92     49.38 o 
   9 -12   1      840.14      698.96    128.00 o 
  -8 -11   1       69.82       76.55     24.43 o 
  -7 -11   1      648.49      580.48     99.23 o 
  -6 -11   1      756.80      689.24    102.57 o 
  -5 -11   1      386.68      404.38     64.29 o 
  -4 -11   1      254.45      227.87     56.23 o 
  -3 -11   1       11.85       44.00     11.56 o 
  -2 -11   1      357.95      322.70     31.72 o 
  -1 -11   1      866.93      714.38     42.32 o 
   0 -11   1       55.50       97.90     15.36 o 
   1 -11   1     2407.22     2385.67     76.45 o 
   2 -11   1     4529.21     4414.87    123.82 o 
   3 -11   1     8367.74     8948.12    246.75 o 
   4 -11   1      135.50      111.43     24.20 o 
   5 -11   1      697.56      694.25     37.68 o 
   6 -11   1      409.97      337.44     43.03 o 
   7 -11   1       89.68       64.26     19.44 o 
   8 -11   1     1995.15     2599.27    198.95 o 
   9 -11   1     1409.80     1198.01    150.53 o 
  10 -11   1      670.97      492.34    120.33 o 
  -9 -10   1        4.02       57.33     50.82 o 
  -8 -10   1       36.27       91.81     28.98 o 
  -7 -10   1       26.73       93.51     31.51 o 
  -6 -10   1     3068.00     3228.00    141.20 o 
  -5 -10   1     3608.51     3835.69    167.02 o 
  -4 -10   1     4683.50     4632.37    141.16 o 
  -3 -10   1     2642.73     2708.95    121.09 o 
  -2 -10   1       67.63       47.75     14.96 o 
  -1 -10   1       78.24       87.92     15.90 o 
   0 -10   1       16.93       57.68     16.09 o 
   1 -10   1     5271.88     5656.95    166.53 o 
   2 -10   1    11746.08    12705.52    257.62 o 
   3 -10   1     2699.41     2690.56     63.87 o 
   4 -10   1      540.67      514.45     32.60 o 
   5 -10   1      181.54      112.81     16.54 o 
   6 -10   1      262.46      363.80     24.81 o 
   7 -10   1      154.88       47.53     10.40 o 
   8 -10   1      711.50      618.28     62.11 o 
   9 -10   1     1103.78      899.79    105.15 o 
  10 -10   1     3026.43     4018.76    283.32 o 
  11 -10   1     1177.43     1612.68    197.99 o 
 -10  -9   1      370.63      267.26     62.49 o 
  -9  -9   1      314.64      175.29     54.79 o 
  -8  -9   1      121.90       88.39     35.96 o 
  -7  -9   1     1579.67     1466.89     75.49 o 
  -6  -9   1     4064.78     4637.33    156.64 o 
  -5  -9   1      411.35      374.08     35.22 o 
  -4  -9   1      845.71      840.49     51.19 o 
  -3  -9   1      256.43      155.67     26.69 o 
  -2  -9   1      289.47      255.32     23.55 o 
  -1  -9   1     1494.60     1646.99     49.47 o 
   0  -9   1     5490.25     6175.50    140.12 o 
   1  -9   1     7552.38     7818.77    151.74 o 
   2  -9   1       23.83       40.14     13.93 o 
   3  -9   1      479.42      552.64     33.85 o 
   4  -9   1      866.14      795.47     46.43 o 
   5  -9   1      579.14      642.63     41.63 o 
   6  -9   1      198.82      104.51     17.11 o 
   7  -9   1     2015.31     1624.94     56.49 o 
   8  -9   1      125.31       76.53     18.23 o 
   9  -9   1      236.53      230.70     32.01 o 
  10  -9   1      729.38      841.34    158.68 o 
  11  -9   1      527.83      707.59    153.41 o 
  12  -9   1      146.32       86.77     81.50 o 
 -11  -8   1      946.18      998.39    109.21 o 
 -10  -8   1        4.53       60.50     30.31 o 
  -9  -8   1       20.20       52.79     22.24 o 
  -8  -8   1      166.68      117.13     46.20 o 
  -7  -8   1     1438.07     1307.06     89.43 o 
  -6  -8   1      170.71      362.68     49.44 o 
  -5  -8   1      977.09     1095.62     62.62 o 
  -4  -8   1     3843.77     4177.82     85.99 o 
  -3  -8   1     1680.03     1802.59     56.50 o 
  -2  -8   1       10.32       28.06     11.83 o 
  -1  -8   1     2910.82     2836.15     55.45 o 
   0  -8   1     3127.07     2848.18     91.21 o 
   1  -8   1     1967.83     1977.88     53.82 o 
   2  -8   1    26561.46    27604.85    282.67 o 
   3  -8   1     1731.38     1851.48     53.85 o 
   4  -8   1     1615.07     1478.61     44.31 o 
   5  -8   1        4.51       37.91     21.45 o 
   6  -8   1       15.90       64.04     37.84 o 
   7  -8   1     1143.18     1320.67     55.19 o 
   8  -8   1     2087.86     2269.82     79.52 o 
   9  -8   1     1150.36     1326.55     58.57 o 
  10  -8   1      500.28      482.43     72.59 o 
  11  -8   1       33.82       56.33     27.54 o 
  12  -8   1       40.01       83.86     79.82 o 
 -12  -7   1     2292.25     2148.29    153.65 o 
 -11  -7   1      761.18      614.87    209.02 o 
 -10  -7   1     1069.83     1035.15    136.92 o 
  -9  -7   1      674.73      849.82     74.88 o 
  -8  -7   1       14.52       13.92     34.23 o 
  -7  -7   1     2152.15     1988.70    107.19 o 
  -6  -7   1      651.08      708.11     50.05 o 
  -5  -7   1     1831.60     1843.20     62.40 o 
  -4  -7   1     7273.77     7389.43    102.29 o 
  -3  -7   1       11.26       37.54     15.80 o 
  -2  -7   1       46.86      160.01     18.38 o 
  -1  -7   1       20.82       19.60      7.87 o 
   0  -7   1     2040.63     1841.39     42.24 o 
   1  -7   1    15873.37    14235.93    202.06 o 
   2  -7   1      315.66      304.85     20.51 o 
   3  -7   1      357.95      446.49     26.16 o 
   4  -7   1     3670.85     3573.12     76.04 o 
   5  -7   1     1973.86     1632.24     47.64 o 
   6  -7   1      604.34      569.77     46.50 o 
   7  -7   1       47.31       22.11     22.42 o 
   8  -7   1       20.90       69.29     17.86 o 
   9  -7   1      193.18      197.46     35.95 o 
  10  -7   1      197.89      256.12     49.92 o 
  11  -7   1        0.38       50.43     27.27 o 
  12  -7   1      944.48     1116.41    136.15 o 
  13  -7   1      465.53      452.29    105.95 o 
 -12  -6   1     1233.94     1027.85    115.70 o 
 -11  -6   1      344.15      472.05     89.35 o 
 -10  -6   1       78.54      144.02     47.78 o 
  -9  -6   1      355.00      213.49     45.16 o 
  -8  -6   1      408.34      695.37     66.53 o 
  -7  -6   1      536.43      531.03     45.79 o 
  -6  -6   1      753.87      718.78     46.47 o 
  -5  -6   1      538.01      662.25     52.31 o 
  -4  -6   1      523.26      512.03     39.30 o 
  -3  -6   1       14.26       56.98     13.77 o 
  -2  -6   1     2944.32     3147.50     59.87 o 
  -1  -6   1     4052.00     4133.96    107.57 o 
   0  -6   1      869.02      859.46     31.35 o 
   1  -6   1    28071.77    27766.08    309.58 o 
   2  -6   1    45076.62    44559.09    619.19 o 
   3  -6   1       99.47      130.77     17.88 o 
   4  -6   1     3317.23     3414.19    108.26 o 
   5  -6   1    10229.37    10651.98    139.19 o 
   6  -6   1      816.68     1068.36     53.24 o 
   7  -6   1     4617.61     4246.82     87.64 o 
   8  -6   1     3269.28     3235.84    133.34 o 
   9  -6   1     5688.16     5966.96    149.05 o 
  10  -6   1     2266.84     2460.94     98.82 o 
  11  -6   1       19.16       35.29     16.47 o 
  12  -6   1       52.65       90.56     23.32 o 
  13  -6   1       37.85      108.26     77.18 o 
 -13  -5   1      254.06      100.07     83.17 o 
 -12  -5   1       13.32       61.81    111.94 o 
 -11  -5   1      318.35      224.52     51.14 o 
 -10  -5   1      861.81      730.11    106.27 o 
  -9  -5   1      114.46      196.20     74.15 o 
  -8  -5   1       26.04       60.74     20.98 o 
  -7  -5   1     4538.99     4709.28    107.22 o 
  -6  -5   1       18.63       74.50     18.93 o 
  -5  -5   1    19146.69    19770.18    210.15 o 
  -4  -5   1    46721.77    47598.88    334.07 o 
  -3  -5   1     1597.06     1642.27     45.48 o 
  -2  -5   1    19454.98    20645.88    218.79 o 
  -1  -5   1    14443.41    14639.91    233.72 o 
   0  -5   1     1770.69     1789.00     41.42 o 
   1  -5   1    33715.68    32077.21    223.98 o 
   2  -5   1    15615.99    14406.45    194.23 o 
   3  -5   1    14373.28    14899.80    152.64 o 
   4  -5   1        6.24       82.22     14.27 o 
   5  -5   1     3666.98     3622.83     88.29 o 
   6  -5   1     3577.14     3710.67     70.09 o 
   7  -5   1     1029.87     1102.01     50.73 o 
   8  -5   1      208.45      247.53     34.80 o 
   9  -5   1     3482.33     3399.78    103.14 o 
  10  -5   1       25.18        2.44     81.26 o 
  11  -5   1       49.97       61.34     26.05 o 
  12  -5   1      309.22      276.87     47.74 o 
  13  -5   1      777.08      772.54    104.27 o 
 -13  -4   1     2081.14     2297.48    176.60 o 
 -12  -4   1     1281.96     1512.23    154.73 o 
 -11  -4   1     2047.81     2103.17    172.82 o 
 -10  -4   1       82.81       94.81     50.53 o 
  -9  -4   1      798.42      976.58     83.71 o 
  -8  -4   1     1125.48     1010.73     63.03 o 
  -7  -4   1     3665.76     3714.50     90.21 o 
  -6  -4   1     3270.13     3363.49     78.48 o 
  -5  -4   1    39994.89    41973.58    313.30 o 
  -4  -4   1     8036.21     8197.96    122.73 o 
  -3  -4   1     3911.14     3541.66     70.02 o 
  -2  -4   1     6500.23     5546.38     81.68 o 
  -1  -4   1      508.98      332.06     21.74 o 
   0  -4   1     3618.51     3912.15     66.03 o 
   1  -4   1     3327.81     3433.86     51.66 o 
   2  -4   1     4303.35     3776.89     95.42 o 
   3  -4   1     3916.57     3865.82     71.47 o 
   4  -4   1      326.34      374.93     22.62 o 
   5  -4   1     3900.91     4214.60     87.03 o 
   6  -4   1       15.56       51.49     12.48 o 
   7  -4   1     3547.74     3430.01     77.45 o 
   8  -4   1        8.77       19.15     27.95 o 
   9  -4   1      316.78      297.96     38.50 o 
  10  -4   1      230.04      146.88     29.95 o 
  11  -4   1       85.47       56.18     21.56 o 
  12  -4   1      458.08      487.11     84.71 o 
  13  -4   1      217.92      226.41     88.93 o 
 -13  -3   1       12.20       88.59     54.06 o 
 -12  -3   1       17.46       17.43     35.34 o 
 -11  -3   1      850.34      794.13     90.55 o 
 -10  -3   1     3881.01     4482.00    299.86 o 
  -9  -3   1     1776.16     1292.88     74.13 o 
  -8  -3   1      172.35      134.91     33.10 o 
  -7  -3   1       40.43       47.00     17.42 o 
  -6  -3   1    11125.31    11789.48    142.71 o 
  -5  -3   1    20928.25    22369.02    208.39 o 
  -4  -3   1    47213.24    49154.04    390.47 o 
  -3  -3   1     3597.29     3329.28     63.99 o 
  -2  -3   1     7946.44     8310.78    149.72 o 
  -1  -3   1     5430.54     6486.95     83.47 o 
   0  -3   1     3735.41     3076.94     46.57 o 
   1  -3   1     8148.53     9240.45    111.70 o 
   2  -3   1     2753.85     2857.62     47.66 o 
   3  -3   1     7924.41     7305.54    154.37 o 
   4  -3   1      228.71      231.23     20.95 o 
   5  -3   1      140.10      262.68     24.27 o 
   6  -3   1    22338.32    22903.81    238.72 o 
   7  -3   1     3084.55     3035.65     76.09 o 
   8  -3   1     5543.29     5588.34    115.20 o 
   9  -3   1     5141.95     5104.70    222.74 o 
  10  -3   1      443.24      504.29     53.26 o 
  11  -3   1       28.54       72.59     20.91 o 
  12  -3   1      202.38      204.44     54.98 o 
  13  -3   1     1706.14     1954.42    241.14 o 
 -14  -2   1      619.49      547.01    151.25 o 
 -13  -2   1     2383.00     2250.12    248.81 o 
 -12  -2   1     2184.67     1749.05    153.96 o 
 -11  -2   1     8522.40     8582.41    496.89 o 
 -10  -2   1     2024.33     2166.38    193.20 o 
  -9  -2   1      363.07      469.02     45.82 o 
  -8  -2   1     2596.11     2631.18     85.50 o 
  -7  -2   1     9312.55     9938.89    149.75 o 
  -6  -2   1     9661.43     9778.53    167.91 o 
  -5  -2   1    60432.42    65126.99    477.68 o 
  -4  -2   1    47429.28    50024.25    317.68 o 
  -3  -2   1     6776.11     7497.05    108.08 o 
  -2  -2   1     9647.25     9076.10     94.36 o 
  -1  -2   1     2676.05     2818.30     40.30 o 
   0  -2   1    26510.42    26712.30    311.61 o 
   1  -2   1      891.12     1537.19     52.27 o 
   2  -2   1    19894.76    23818.20    275.17 o 
   3  -2   1      697.00      739.44     51.97 o 
   4  -2   1      972.82      992.59     55.99 o 
   5  -2   1     9190.47     9004.67    133.47 o 
   6  -2   1     3414.74     3013.74     69.91 o 
   7  -2   1     4609.07     4410.93     89.98 o 
   8  -2   1     6467.43     6440.57    134.93 o 
   9  -2   1     1259.14     1312.52     70.07 o 
  10  -2   1      349.03      371.38     45.31 o 
  11  -2   1       14.67       88.64     34.89 o 
  12  -2   1     1140.98     1278.99    124.86 o 
  13  -2   1     1535.36     1804.71    137.11 o 
 -14  -1   1     1005.41      760.85    102.99 o 
 -13  -1   1       16.32       65.68     67.12 o 
 -12  -1   1     1676.70     1445.52    125.55 o 
 -11  -1   1     3520.73     3753.17    294.35 o 
 -10  -1   1     1682.67     1741.85    111.12 o 
  -9  -1   1     2958.41     2976.09    100.67 o 
  -8  -1   1     1825.58     1632.63     73.68 o 
  -7  -1   1      337.15      449.83     39.11 o 
  -6  -1   1     5054.18     5039.78    107.11 o 
  -5  -1   1     1090.31     1095.64     50.03 o 
  -4  -1   1    15545.22    14495.54    132.70 o 
  -3  -1   1       14.02      147.42     28.64 o 
  -2  -1   1     9188.92     9024.28     89.49 o 
   2  -1   1    20487.40    22208.85    176.71 o 
   3  -1   1      912.58     1437.69     52.66 o 
   4  -1   1    15185.77    13633.91    155.86 o 
   5  -1   1     3441.57     3155.34     88.90 o 
   6  -1   1     5495.77     5064.23    108.45 o 
   7  -1   1     9336.60     9500.57    202.45 o 
   8  -1   1     6327.94     6393.83    131.63 o 
   9  -1   1     9665.98     9757.19    255.12 o 
  10  -1   1      547.93      536.69     56.70 o 
  11  -1   1      506.63      686.10     83.00 o 
  12  -1   1     2381.64     2454.10    150.42 o 
  13  -1   1        7.03       40.97     46.09 o 
 -14   0   1        7.37       51.41     40.93 o 
 -13   0   1       97.84      114.21     73.59 o 
 -12   0   1        0.47      131.83     61.84 o 
 -11   0   1       83.63       71.85     39.36 o 
 -10   0   1      180.30      179.91     42.31 o 
  -9   0   1     1178.23     1156.81     77.01 o 
  -8   0   1      686.37      704.89     50.88 o 
  -7   0   1      319.29      514.45     44.89 o 
  -6   0   1     8041.76     6867.00    117.92 o 
  -5   0   1     6624.26     6251.01    104.05 o 
  -4   0   1     3281.17     3536.49     71.60 o 
  -3   0   1      785.51      927.38     38.42 o 
  -2   0   1    29699.00    26796.61    164.31 o 
   2   0   1    40225.71    37292.26    228.67 o 
   3   0   1      409.40      755.13     48.87 o 
   4   0   1     1407.25     1212.09     44.95 o 
   5   0   1     2462.15     2160.25     58.39 o 
   6   0   1    18119.80    18489.40    191.72 o 
   7   0   1     3113.04     2521.35     74.53 o 
   8   0   1    22081.56    21914.82    311.63 o 
   9   0   1     8244.97     8259.12    231.42 o 
  10   0   1     3718.48     3808.12    186.26 o 
  11   0   1       25.40       61.01     39.44 o 
  12   0   1       59.66       57.42     32.45 o 
  13   0   1      860.83      846.20    155.32 o 
 -14   1   1      131.18      191.09     57.13 o 
 -13   1   1       96.60       88.69     74.79 o 
 -12   1   1     3404.64     3543.31    215.62 o 
 -11   1   1     1828.95     1878.84    101.85 o 
 -10   1   1     3537.80     3682.53    120.30 o 
  -9   1   1      605.38      609.90     46.90 o 
  -8   1   1     2737.60     2623.36     78.95 o 
  -7   1   1     8468.44     8366.24    211.87 o 
  -6   1   1    24870.15    25094.13    258.16 o 
  -5   1   1    21195.74    22015.38    196.90 o 
  -4   1   1    23455.87    23804.70    179.43 o 
  -3   1   1    11697.66    13585.41    116.86 o 
  -2   1   1       20.40       23.21     13.77 o 
   1   1   1    32321.08    31269.61    212.43 o 
   2   1   1    10736.92    11800.34    154.23 o 
   3   1   1     8659.83     8040.63    113.84 o 
   4   1   1    21874.96    22858.04    228.60 o 
   5   1   1     5794.54     5044.64    101.13 o 
   6   1   1     1389.80     1257.71     52.42 o 
   7   1   1     9201.58     8777.35    150.38 o 
   8   1   1     1830.63     1813.16     82.04 o 
   9   1   1       31.80       76.75     38.54 o 
  10   1   1     2517.99     2475.77    150.09 o 
  11   1   1     2423.56     2339.36    162.35 o 
  12   1   1     2969.54     2890.55    170.63 o 
  13   1   1       21.83       87.84     56.06 o 
 -14   2   1      221.77      198.39     46.75 o 
 -13   2   1     1658.26     1833.32    198.47 o 
 -12   2   1      754.11      894.14    267.50 o 
 -11   2   1     1646.03     1528.85     84.43 o 
 -10   2   1      174.60      135.77     33.52 o 
  -9   2   1     4887.79     4651.41    111.67 o 
  -8   2   1      473.32      397.18     72.37 o 
  -7   2   1     1954.16     1855.38     62.19 o 
  -6   2   1      154.78      182.73     30.45 o 
  -5   2   1     4796.79     4430.47     87.53 o 
  -4   2   1        3.86       10.15     16.19 o 
  -3   2   1      761.87      857.41     34.80 o 
  -2   2   1     5363.31     5983.21     84.27 o 
  -1   2   1      181.32      327.62     29.55 o 
   0   2   1      960.51     1207.15     52.22 o 
   1   2   1     9979.22    10088.91    192.96 o 
   2   2   1     2734.94     2719.85     54.36 o 
   3   2   1       48.05       76.10     21.33 o 
   4   2   1     5317.59     4769.33     93.36 o 
   5   2   1      531.93      720.82     40.26 o 
   6   2   1     6090.47     5994.51    102.78 o 
   7   2   1     2101.37     2008.10     74.67 o 
   8   2   1     8010.48     8337.63    148.78 o 
   9   2   1     1032.32     1073.54     70.24 o 
  10   2   1      485.99      497.31     79.18 o 
  11   2   1     3011.14     3105.18    200.09 o 
  12   2   1      134.02       75.69     49.62 o 
  13   2   1     2110.45     2117.52    154.84 o 
 -14   3   1      166.87      182.17    137.11 o 
 -13   3   1      554.60      252.19     70.12 o 
 -12   3   1     2208.47     2252.75    156.10 o 
 -11   3   1       10.85       14.65     36.11 o 
 -10   3   1      531.93      599.14     61.33 o 
  -9   3   1       45.19       58.98     17.87 o 
  -8   3   1     4349.41     4468.63     96.32 o 
  -7   3   1       12.53       56.55     22.43 o 
  -6   3   1     5665.95     5287.99    107.50 o 
  -5   3   1    16953.03    16240.78    161.09 o 
  -4   3   1     7455.59     7174.13    113.96 o 
  -3   3   1     1301.63     1123.83     38.00 o 
  -2   3   1      248.05      198.07     39.79 o 
  -1   3   1     1079.05     1066.95     50.37 o 
   0   3   1    16642.29    16838.33    636.40 o 
   1   3   1     5621.62     4513.10     84.83 o 
   2   3   1     4136.92     3720.05     71.89 o 
   3   3   1     5056.81     4788.87     92.79 o 
   4   3   1    17930.48    18030.01    230.76 o 
   5   3   1     1793.91     1755.37     57.33 o 
   6   3   1      870.60      906.63     52.58 o 
   7   3   1     3412.38     3471.69     92.49 o 
   8   3   1        9.24       61.01     22.02 o 
   9   3   1      209.68      235.06     43.99 o 
  10   3   1      816.02      682.12     77.47 o 
  11   3   1       79.39      189.11     55.76 o 
  12   3   1     1947.51     1950.83    203.84 o 
  13   3   1      282.34      280.30     86.07 o 
 -14   4   1        2.44      -42.55     42.55 o 
 -13   4   1     3121.02     3455.17    458.06 o 
 -12   4   1     2720.79     2799.39    169.71 o 
 -11   4   1     2302.22     2383.61    100.66 o 
 -10   4   1     1246.71     1207.37     82.12 o 
  -9   4   1     1726.60     1705.98     77.62 o 
  -8   4   1     1392.75     1376.18     59.40 o 
  -7   4   1      997.71      987.33     52.52 o 
  -6   4   1     2756.37     2650.99     64.66 o 
  -5   4   1     2573.58     2421.05     58.41 o 
  -4   4   1     3552.47     3562.83     73.59 o 
  -3   4   1     6387.78     5529.94     83.13 o 
  -2   4   1    12356.70    11243.88    112.32 o 
  -1   4   1      450.25      294.29     21.35 o 
   0   4   1      287.98      556.96     57.93 o 
   1   4   1      426.03      389.58     30.12 o 
   2   4   1      238.43      202.92     21.24 o 
   3   4   1     1380.89     1324.55     42.23 o 
   4   4   1      904.43     1053.85     43.81 o 
   5   4   1      805.64      725.87     45.46 o 
   6   4   1      843.08      812.37     49.93 o 
   7   4   1     1502.02     1480.96     67.17 o 
   8   4   1      230.69      398.05     63.52 o 
   9   4   1     1329.58     1291.95    126.55 o 
  10   4   1       92.71      102.76     82.70 o 
  11   4   1     3372.45     3646.95    328.62 o 
  12   4   1      197.39      184.12     70.85 o 
 -14   5   1       62.76       97.89     30.31 o 
 -13   5   1      516.00      464.86    122.25 o 
 -12   5   1        2.12       23.00     20.55 o 
 -11   5   1     2509.97     2392.55    124.86 o 
 -10   5   1       35.42       50.23     24.95 o 
  -9   5   1        2.94       54.85     29.77 o 
  -8   5   1       69.96      116.45     22.42 o 
  -7   5   1     1821.82     1741.06     70.02 o 
  -6   5   1     8799.03     8529.09    130.69 o 
  -5   5   1    26506.94    25305.16    317.50 o 
  -4   5   1      454.50      469.09     32.25 o 
  -3   5   1     5443.08     4861.30     86.61 o 
  -2   5   1      395.22      471.66     28.65 o 
  -1   5   1     1324.98     1714.82     30.33 o 
   0   5   1     2558.62     1927.79     65.46 o 
   1   5   1    26691.00    25118.17    205.80 o 
   2   5   1     7938.78     7902.42    125.29 o 
   3   5   1    12558.74    13281.82    134.36 o 
   4   5   1      477.73      440.86     31.62 o 
   5   5   1     2629.27     2685.73     77.95 o 
   6   5   1     2065.38     2035.54     95.07 o 
   7   5   1     2526.82     2258.14     88.49 o 
   8   5   1    11346.79    11699.29    249.14 o 
   9   5   1     5581.61     5630.27    241.97 o 
  10   5   1     1575.96     1750.52    162.75 o 
  11   5   1       67.06       82.55     33.32 o 
  12   5   1      902.29      673.42    104.41 o 
 -13   6   1      959.40      907.61    141.90 o 
 -12   6   1      659.71      636.69     85.78 o 
 -11   6   1      188.94      188.80     86.53 o 
 -10   6   1        4.01       56.87     15.84 o 
  -9   6   1       28.24       61.39     31.35 o 
  -8   6   1     3607.31     3761.71     95.90 o 
  -7   6   1     7450.87     7991.29    158.87 o 
  -6   6   1    14241.63    15080.43    143.44 o 
  -5   6   1     4231.60     4089.84     75.04 o 
  -4   6   1     3600.26     3282.21     63.50 o 
  -3   6   1        2.19       33.21      9.69 o 
  -2   6   1     1324.25     1297.30     37.91 o 
  -1   6   1       70.46       71.47     14.10 o 
   0   6   1     6124.40     6522.12     98.36 o 
   1   6   1    13384.51    13489.48    180.25 o 
   2   6   1    17096.67    17987.19    240.64 o 
   3   6   1     2579.78     2527.95     56.42 o 
   4   6   1     1546.24     1366.27     50.61 o 
   5   6   1       13.85       38.40     14.66 o 
   6   6   1      156.00      140.06     31.07 o 
   7   6   1     1504.90     1671.54     92.97 o 
   8   6   1     5356.07     5692.65    195.82 o 
   9   6   1      171.93      112.36     45.01 o 
  10   6   1      515.90      639.51    106.88 o 
  11   6   1     2267.57     2283.32    167.58 o 
 -13   7   1       77.26       88.40    121.77 o 
 -12   7   1      698.87      592.84    118.65 o 
 -11   7   1       35.57      104.97     27.11 o 
 -10   7   1      365.33      413.28     72.89 o 
  -9   7   1     1632.81     1602.27     71.55 o 
  -8   7   1     3710.14     3679.32     90.09 o 
  -7   7   1     4763.09     4518.16    120.88 o 
  -6   7   1      936.27      854.94     51.69 o 
  -5   7   1     1190.13     1279.81     47.39 o 
  -4   7   1       72.82       88.99     26.17 o 
  -3   7   1      978.07      885.91     38.86 o 
  -2   7   1       19.24       17.79     12.11 o 
  -1   7   1      176.09      201.02     29.27 o 
   0   7   1     4688.88     4742.18     68.78 o 
   1   7   1       35.34       45.19     10.45 o 
   2   7   1     6569.15     6384.08     93.65 o 
   3   7   1      378.24      391.59     41.93 o 
   4   7   1     3965.95     4190.80     89.61 o 
   5   7   1     1110.71     1111.23     65.60 o 
   6   7   1     1716.48     1516.72    112.45 o 
   7   7   1     2002.90     1835.82     81.23 o 
   8   7   1     5250.85     5355.59    217.62 o 
   9   7   1      359.51      271.46     38.87 o 
  10   7   1     1389.40     1344.01    123.25 o 
  11   7   1        0.55       58.89     35.95 o 
 -12   8   1      164.98       94.48     33.94 o 
 -11   8   1     1738.57     1825.55    120.30 o 
 -10   8   1       14.34       56.53     19.09 o 
  -9   8   1      459.35      439.98     46.01 o 
  -8   8   1       74.98       36.26     17.80 o 
  -7   8   1        1.87       46.84     16.51 o 
  -6   8   1     2646.08     2502.21     82.26 o 
  -5   8   1     2136.52     1939.85     57.86 o 
  -4   8   1       38.66       80.96     16.47 o 
  -3   8   1      270.21      338.23     34.14 o 
  -2   8   1      208.51      262.16     28.15 o 
  -1   8   1     3906.37     4208.45     78.54 o 
   0   8   1     4870.09     4906.44    132.19 o 
   1   8   1     1002.08     1081.31     24.63 o 
   2   8   1     3529.31     3589.75     65.68 o 
   3   8   1        1.98       56.20     14.51 o 
   4   8   1     1203.65     1216.56     54.82 o 
   5   8   1     1455.59     1534.12    116.74 o 
   6   8   1     5481.88     5810.85    198.90 o 
   7   8   1     7366.49     7257.14    270.27 o 
   8   8   1      641.10      552.14     79.74 o 
   9   8   1      339.01      167.80     48.75 o 
  10   8   1      786.49      801.56    106.56 o 
 -12   9   1     2527.93     2888.35    230.59 o 
 -11   9   1      390.85      261.79    136.63 o 
 -10   9   1        9.12       41.96     13.96 o 
  -9   9   1        4.64       39.03     20.63 o 
  -8   9   1      303.97      256.47     33.73 o 
  -7   9   1     1956.74     2171.16     66.11 o 
  -6   9   1     2753.38     2960.96     90.90 o 
  -5   9   1     5031.24     5192.63    133.78 o 
  -4   9   1     7457.31     7720.39    170.78 o 
  -3   9   1     5067.68     5040.29    119.57 o 
  -2   9   1     2796.87     2598.83     57.92 o 
  -1   9   1      225.71      211.21     55.75 o 
   0   9   1     3339.54     3019.16    123.92 o 
   1   9   1      842.89      904.47     80.48 o 
   2   9   1     5094.12     4647.42     70.99 o 
   3   9   1      575.84      547.75     32.74 o 
   4   9   1     3641.96     3570.44    119.28 o 
   5   9   1     8865.00     8826.91    287.50 o 
   6   9   1     2691.83     2819.51    268.22 o 
   7   9   1        0.58        9.05     28.28 o 
   8   9   1     1102.71     1042.29    136.24 o 
   9   9   1      268.94      168.75     69.03 o 
 -11  10   1       34.78       69.03     43.62 o 
 -10  10   1      236.60      139.76     35.40 o 
  -9  10   1      464.09      298.79     87.97 o 
  -8  10   1      104.99       59.40     15.79 o 
  -7  10   1      153.81      160.86     34.39 o 
  -6  10   1      892.17      871.24     51.83 o 
  -5  10   1       22.06       40.43     10.96 o 
  -4  10   1     3085.37     3302.55    100.12 o 
  -3  10   1     7870.25     8566.99    277.79 o 
  -2  10   1     1884.91     1951.98     71.49 o 
  -1  10   1     1351.45     1529.32    106.37 o 
   0  10   1     1838.31     1687.42    117.19 o 
   1  10   1     1770.06     1783.24    120.66 o 
   2  10   1     1006.94     1130.58    120.57 o 
   3  10   1      541.12      445.22     26.70 o 
   4  10   1     2691.88     2801.83    177.57 o 
   5  10   1      367.84      295.40     59.86 o 
   6  10   1      348.66      256.66     43.11 o 
   7  10   1      992.50     1054.39    131.73 o 
   8  10   1      156.19       66.78     26.24 o 
 -10  11   1      555.35      426.18    180.73 o 
  -9  11   1     1235.09     1456.40    157.24 o 
  -8  11   1        4.15       58.41     31.88 o 
  -7  11   1     3525.47     3510.65    124.73 o 
  -6  11   1     6045.86     5922.29    188.23 o 
  -5  11   1      225.65      203.37     68.31 o 
  -4  11   1       92.46       52.08     15.98 o 
  -3  11   1      691.36      655.05     31.07 o 
  -2  11   1      214.92      317.18     52.19 o 
  -1  11   1      556.04      541.40     61.16 o 
   0  11   1     2650.96     2775.38    142.38 o 
   1  11   1     5006.26     5232.01    371.29 o 
   2  11   1      515.53      453.99    131.83 o 
   3  11   1      866.03      763.67    117.45 o 
   4  11   1        5.72        7.22     27.09 o 
   5  11   1      538.92      370.57    132.31 o 
   6  11   1     1655.34     1796.77    210.45 o 
   7  11   1       32.13      154.36     68.07 o 
  -9  12   1        0.70      -14.38     50.34 o 
  -8  12   1     1005.21      945.36    139.98 o 
  -7  12   1      741.81      783.33    119.85 o 
  -6  12   1       23.14       77.90     27.31 o 
  -5  12   1        5.63       17.57     13.03 o 
  -4  12   1      180.91      138.51     38.86 o 
  -3  12   1      130.83       46.24     51.53 o 
  -2  12   1      146.35       74.93     38.97 o 
  -1  12   1      896.53      918.65    104.47 o 
   0  12   1     1553.99     1540.88    217.41 o 
   1  12   1        5.13       77.66     79.58 o 
   2  12   1      702.14      717.65    152.93 o 
   3  12   1       49.68      -48.42     54.17 o 
   4  12   1      136.60      -15.34     62.80 o 
   5  12   1       20.06      141.42     50.34 o 
  -5  13   1       17.30       84.85     39.79 o 
  -4  13   1      129.28       93.00     54.65 o 
  -3  13   1       29.58       26.37     32.12 o 
  -2  13   1       59.55       70.44     28.24 o 
  -1  13   1      179.43      176.95     55.07 o 
   0  13   1     2336.68     2623.72    197.99 o 
   1  13   1     1970.19     2419.98    209.97 o 
   2  13   1      138.24       64.72     41.71 o 
   3  13   1      630.97      428.10    133.75 o 
   4  13   1        1.31      105.95     66.64 o 
  -2  14   1      353.71      208.54     64.24 o 
  -1  14   1     1979.17     1989.48    163.47 o 
   0  14   1     1763.84     1521.12    176.42 o 
  -4 -14   2      161.35      104.51     47.94 o 
  -3 -14   2      281.82       84.37     44.10 o 
  -2 -14   2      180.81      174.98     89.65 o 
  -1 -14   2      404.84      270.38     74.31 o 
   0 -14   2        4.66       39.31     66.16 o 
   1 -14   2      726.84      382.56     79.10 o 
   2 -14   2      455.51      497.61     99.71 o 
   3 -14   2       46.00        7.19     26.85 o 
   4 -14   2      151.17       97.80     28.28 o 
   5 -14   2      134.78       31.64     28.28 o 
   6 -14   2      500.55      182.17     65.68 o 
  -6 -13   2       69.89       76.22     41.71 o 
  -5 -13   2        2.23       92.52     61.84 o 
  -4 -13   2      143.68      140.03     37.24 o 
  -3 -13   2     1565.88     1417.39     92.73 o 
  -2 -13   2     4534.70     4235.14    130.62 o 
  -1 -13   2      738.59      656.52     88.29 o 
   0 -13   2       95.38       62.79     14.03 o 
   1 -13   2       25.89       49.49     17.26 o 
   2 -13   2      916.62      748.98     62.51 o 
   3 -13   2     1997.95     1861.00    237.54 o 
   4 -13   2      509.84      401.54    192.00 o 
   5 -13   2      567.60      630.88    151.97 o 
   6 -13   2      168.22      111.22     56.57 o 
   7 -13   2      240.42      121.29     61.84 o 
   8 -13   2      388.62      244.49    120.81 o 
  -8 -12   2       44.48      112.18     46.50 o 
  -7 -12   2        8.66       18.24     43.08 o 
  -6 -12   2      539.18      492.62    100.46 o 
  -5 -12   2       30.50       10.38     32.60 o 
  -4 -12   2     2405.71     2369.15     85.09 o 
  -3 -12   2     8821.15     9327.17    282.01 o 
  -2 -12   2     5276.96     5746.33    182.72 o 
  -1 -12   2      588.74      603.81     44.01 o 
   0 -12   2      310.51      271.54     32.42 o 
   1 -12   2     1137.85      997.53     49.12 o 
   2 -12   2        4.03       21.48     13.15 o 
   3 -12   2      287.62      144.74     21.35 o 
   4 -12   2      519.77      747.49    126.32 o 
   5 -12   2     1879.86     1953.64    145.50 o 
   6 -12   2     3028.32     3190.23    141.80 o 
   7 -12   2     2930.14     3536.49    247.37 o 
   8 -12   2      817.64      802.98    138.54 o 
   9 -12   2       34.98       42.19     51.77 o 
  -9 -11   2       15.53       40.56     43.15 o 
  -8 -11   2      171.38      107.13     35.91 o 
  -7 -11   2      119.25      119.74     34.99 o 
  -6 -11   2       92.02       64.85     23.48 o 
  -5 -11   2     1135.77     1061.00     59.69 o 
  -4 -11   2     2594.20     2348.65     75.70 o 
  -3 -11   2      168.64      208.70     35.98 o 
  -2 -11   2     1536.98     1621.33     70.99 o 
  -1 -11   2     2418.85     2440.21     79.90 o 
   0 -11   2     6054.00     6546.23    140.74 o 
   1 -11   2     2274.87     2007.45     66.12 o 
   2 -11   2     1472.92     1573.28     47.50 o 
   3 -11   2     4636.32     4705.23    127.16 o 
   4 -11   2     1383.96      949.94    185.29 o 
   5 -11   2        0.18      114.08     46.50 o 
   6 -11   2     1280.49     1119.84     91.18 o 
   7 -11   2     1456.39     1580.08    179.77 o 
   8 -11   2      213.26      206.62     81.98 o 
   9 -11   2        0.33       69.51     49.38 o 
  10 -11   2      482.55      215.73     91.08 o 
 -10 -10   2      300.19      166.75     53.45 o 
  -9 -10   2      923.57      730.19     89.47 o 
  -8 -10   2        8.61       56.68     25.29 o 
  -7 -10   2      709.73      876.09     93.62 o 
  -6 -10   2     2093.59     2189.73     88.21 o 
  -5 -10   2     1189.00     1054.41     62.26 o 
  -4 -10   2     6823.51     7345.08    141.39 o 
  -3 -10   2    14486.97    15615.54    337.29 o 
  -2 -10   2     4536.99     4515.45     89.11 o 
  -1 -10   2      297.85      412.73     30.37 o 
   0 -10   2     7988.85     8380.92    181.21 o 
   1 -10   2      262.43      259.92     31.74 o 
   2 -10   2     5238.86     5959.30    135.63 o 
   3 -10   2     3235.09     3168.71     60.66 o 
   4 -10   2     3683.74     3483.58    152.51 o 
   5 -10   2     1361.31     1159.19     85.94 o 
   6 -10   2      235.37      199.61     55.17 o 
   7 -10   2       14.18       37.49     24.93 o 
   8 -10   2       12.90       13.90     31.64 o 
   9 -10   2      669.92      842.29    203.26 o 
  10 -10   2     1393.21     1392.64    163.95 o 
  11 -10   2      396.02      399.81    131.35 o 
 -11  -9   2      760.58      609.68    103.22 o 
 -10  -9   2     1981.04     2208.56    157.50 o 
  -9  -9   2      954.77      824.06    119.32 o 
  -8  -9   2       35.35       27.62     66.40 o 
  -7  -9   2       31.27       56.50     18.65 o 
  -6  -9   2      411.83      441.22     42.48 o 
  -5  -9   2     4092.81     4638.78    100.91 o 
  -4  -9   2     4568.74     5020.35    130.62 o 
  -3  -9   2      122.59       96.21     21.52 o 
  -2  -9   2      556.47      547.02     32.81 o 
  -1  -9   2      225.58      187.79     20.07 o 
   0  -9   2      629.32      646.56     34.60 o 
   1  -9   2     9560.76     9811.83    146.62 o 
   2  -9   2      474.83      536.73     27.76 o 
   3  -9   2      256.71      308.11     24.93 o 
   4  -9   2       39.43       30.12     31.37 o 
   5  -9   2       60.52       90.81     29.18 o 
   6  -9   2        6.68       78.44     33.91 o 
   7  -9   2      365.44      345.51     25.70 o 
   8  -9   2      705.71      627.46     79.11 o 
   9  -9   2      961.70      756.43     58.35 o 
  10  -9   2       56.16       58.69     53.93 o 
  11  -9   2        0.17       72.39     57.53 o 
 -11  -8   2       85.58      101.08     55.86 o 
 -10  -8   2       27.26       72.38     31.91 o 
  -9  -8   2      671.34      607.29     93.36 o 
  -8  -8   2      286.61      424.56     43.69 o 
  -7  -8   2        0.44       54.58     21.28 o 
  -6  -8   2     8952.88     9719.46    233.89 o 
  -5  -8   2     4333.83     4612.90     97.26 o 
  -4  -8   2     3017.80     3102.91     74.54 o 
  -3  -8   2     5102.36     5644.67     88.10 o 
  -2  -8   2     2586.86     2823.18     58.65 o 
  -1  -8   2      127.14      116.62     15.25 o 
   0  -8   2    15379.38    16056.78    183.08 o 
   1  -8   2     1002.32     1123.41     53.21 o 
   2  -8   2     9521.67     9282.62    164.89 o 
   3  -8   2     1876.21     1796.08     35.63 o 
   4  -8   2      275.25      423.03     56.35 o 
   5  -8   2        2.34       56.52     33.08 o 
   6  -8   2      162.43      115.93     21.10 o 
   7  -8   2      126.04      128.44     23.94 o 
   8  -8   2      154.91      172.30     31.49 o 
   9  -8   2     2403.21     2603.47     91.67 o 
  10  -8   2     1811.07     1797.92    106.92 o 
  11  -8   2       63.57       79.55     30.27 o 
  12  -8   2       10.33      -47.94     82.46 o 
 -12  -7   2      345.63      398.86    105.47 o 
 -11  -7   2       42.13       65.99     34.17 o 
 -10  -7   2     5850.86     6299.58    232.82 o 
  -9  -7   2     6590.76     7228.05    232.76 o 
  -8  -7   2     5634.49     6126.57    212.90 o 
  -7  -7   2      219.16      209.38     35.13 o 
  -6  -7   2     9356.94     9791.81    149.99 o 
  -5  -7   2      609.76      738.23     47.40 o 
  -4  -7   2     3804.71     4215.90     77.43 o 
  -3  -7   2     2969.91     3031.18     92.58 o 
  -2  -7   2     7733.68     8205.97    132.25 o 
  -1  -7   2     3173.10     3262.88     67.97 o 
   0  -7   2      738.33      704.34     29.62 o 
   1  -7   2     8223.80     8302.63    127.59 o 
   2  -7   2     5150.77     5034.84     55.77 o 
   3  -7   2     1408.83     1460.32     95.64 o 
   4  -7   2       52.67       96.00     28.15 o 
   5  -7   2     1168.27     1125.64     68.24 o 
   6  -7   2      486.79      507.21     48.71 o 
   7  -7   2      172.55      136.51     30.69 o 
   8  -7   2     5021.50     5536.85    127.64 o 
   9  -7   2     2402.94     2926.32     94.07 o 
  10  -7   2     1154.63     1042.59     67.25 o 
  11  -7   2      350.90      306.26     64.47 o 
  12  -7   2      476.68      342.77     81.02 o 
 -13  -6   2        1.02       76.86     69.99 o 
 -12  -6   2      102.99      220.57     61.92 o 
 -11  -6   2     3118.75     2814.09    157.91 o 
 -10  -6   2     1681.19     1887.21    127.95 o 
  -9  -6   2     2730.07     2887.55    170.55 o 
  -8  -6   2     1280.68     1237.50     76.92 o 
  -7  -6   2     4378.91     4054.68    106.36 o 
  -6  -6   2       40.89       84.32     20.52 o 
  -5  -6   2     1737.70     1692.24     84.70 o 
  -4  -6   2       41.97       -3.99     17.85 o 
  -3  -6   2      993.29      937.91     36.14 o 
  -2  -6   2       53.67      201.45     21.31 o 
  -1  -6   2     4464.38     4089.44     74.13 o 
   0  -6   2    19445.49    18404.62    177.94 o 
   1  -6   2       26.92       24.15     16.43 o 
   2  -6   2     2588.11     2424.19     78.47 o 
   3  -6   2     5073.34     4485.16    149.57 o 
   4  -6   2     2302.08     2099.31     55.72 o 
   5  -6   2      530.93      566.29     59.41 o 
   6  -6   2       56.76      122.51     22.82 o 
   7  -6   2     8378.98     8576.35    127.11 o 
   8  -6   2     2977.83     2948.33    105.68 o 
   9  -6   2     3837.12     4216.12    149.77 o 
  10  -6   2     4744.28     5035.96    162.84 o 
  11  -6   2     1746.46     1959.64    143.09 o 
  12  -6   2       12.71       49.11     40.29 o 
  13  -6   2     1077.63     1010.06    104.20 o 
 -13  -5   2       42.70       72.04     31.63 o 
 -12  -5   2     2849.08     2921.37    449.91 o 
 -11  -5   2       30.77      111.99     41.75 o 
 -10  -5   2     1478.81     1513.94    114.77 o 
  -9  -5   2      397.70      435.35     45.91 o 
  -8  -5   2     3700.78     3638.10     96.07 o 
  -7  -5   2        9.37       39.23     25.97 o 
  -6  -5   2      948.65      974.28     81.17 o 
  -5  -5   2     6536.09     6437.26    136.66 o 
  -4  -5   2    18237.45    17461.56    225.00 o 
  -3  -5   2    39451.76    40704.28    552.34 o 
  -2  -5   2        9.58       57.24     14.18 o 
  -1  -5   2    22711.60    22698.02    176.23 o 
   0  -5   2      305.77      242.42     17.15 o 
   1  -5   2     2115.04     2434.22     48.55 o 
   2  -5   2    14219.13    12795.38    235.53 o 
   3  -5   2    22334.23    20062.76    537.40 o 
   4  -5   2    29103.29    28761.14    235.15 o 
   5  -5   2    12371.81    12240.91    136.34 o 
   6  -5   2       33.06       65.53     29.87 o 
   7  -5   2     1662.63     1628.92     71.18 o 
   8  -5   2     1713.71     1650.65     70.71 o 
   9  -5   2     2222.80     2319.02     96.70 o 
  10  -5   2      853.08      787.67     61.64 o 
  11  -5   2     1043.33      957.16    118.63 o 
  12  -5   2      750.13      639.23     86.11 o 
  13  -5   2     1325.35     1170.13    113.35 o 
 -13  -4   2        2.92        0.69     59.44 o 
 -12  -4   2       78.46      143.24     49.07 o 
 -11  -4   2     6151.04     6817.71    361.46 o 
 -10  -4   2     3309.34     3440.62    269.18 o 
  -9  -4   2     5717.66     5829.48    241.12 o 
  -8  -4   2       16.95       38.93     21.17 o 
  -7  -4   2     3652.71     3519.97    111.20 o 
  -6  -4   2     1586.41     1639.45     57.45 o 
  -5  -4   2    26461.52    26513.67    233.81 o 
  -4  -4   2    71708.91    75424.44    451.98 o 
  -3  -4   2    24120.72    23521.57    322.51 o 
  -2  -4   2    13599.12    15387.15    223.85 o 
  -1  -4   2      320.40      204.46     16.31 o 
   0  -4   2     2878.80     2959.67     58.68 o 
   1  -4   2     3843.54     3665.69    190.32 o 
   2  -4   2    21064.11    18071.66    538.84 o 
   3  -4   2    19878.88    19664.91    274.43 o 
   4  -4   2     5500.62     5203.31     89.05 o 
   5  -4   2     5228.94     5262.94    109.56 o 
   6  -4   2      544.73      533.04     53.28 o 
   7  -4   2     4296.80     4401.58     86.30 o 
   8  -4   2     1110.94      990.65     76.88 o 
   9  -4   2      328.98      341.94     71.33 o 
  10  -4   2      150.81      100.80     26.63 o 
  11  -4   2       24.30       50.03     51.23 o 
  12  -4   2     1654.52     2030.37    227.68 o 
  13  -4   2     3251.39     3587.48    176.39 o 
 -14  -3   2      111.65      112.25     38.18 o 
 -13  -3   2       12.04       80.45     49.81 o 
 -12  -3   2     1130.63     1327.71    167.55 o 
 -11  -3   2       24.47       84.64     50.45 o 
 -10  -3   2     1044.77     1178.07    108.84 o 
  -9  -3   2     3478.33     3559.37    145.83 o 
  -8  -3   2        9.92       80.61     20.35 o 
  -7  -3   2     2410.66     2401.25     72.12 o 
  -6  -3   2     9785.51    10334.58    174.89 o 
  -5  -3   2     4877.89     4864.06     95.86 o 
  -4  -3   2        0.09       62.04     17.75 o 
  -3  -3   2    49640.85    51148.64    428.04 o 
  -2  -3   2      181.28      547.62     38.37 o 
  -1  -3   2     6873.59     7430.05    122.38 o 
   0  -3   2       78.37      480.25     34.67 o 
   1  -3   2    17937.48    20966.69    723.65 o 
   2  -3   2    22767.89    22795.84    225.21 o 
   3  -3   2     2085.46     1700.34     38.80 o 
   4  -3   2     8971.29     8835.56    123.06 o 
   5  -3   2     6254.24     6294.62    149.55 o 
   6  -3   2     3070.56     3365.64     72.99 o 
   7  -3   2     1866.97     1890.80     95.72 o 
   8  -3   2     1866.65     1888.81     71.58 o 
   9  -3   2      849.14      950.70     82.05 o 
  10  -3   2     1901.87     1876.46     80.51 o 
  11  -3   2      200.88      150.64     47.66 o 
  12  -3   2     1998.02     2413.79    144.57 o 
  13  -3   2       53.81       57.45     38.67 o 
 -14  -2   2       60.30      114.92     99.95 o 
 -13  -2   2       26.53       57.34     29.62 o 
 -12  -2   2      952.75     1002.70    166.35 o 
 -11  -2   2     1647.75     1517.23    159.88 o 
 -10  -2   2     2997.18     3483.47    164.17 o 
  -9  -2   2     4597.11     4808.06    127.32 o 
  -8  -2   2     3102.86     2952.57     92.11 o 
  -7  -2   2     8785.92     8075.29    129.76 o 
  -6  -2   2        4.77       54.96     13.68 o 
  -5  -2   2     2949.82     3213.10     74.30 o 
  -4  -2   2    44550.68    45315.82    293.94 o 
  -3  -2   2    31667.31    31458.79    243.98 o 
  -2  -2   2      385.07      554.12     32.07 o 
  -1  -2   2    17767.29    19415.42    128.51 o 
   0  -2   2    22753.29    25163.49    532.37 o 
   1  -2   2     5000.85     4244.27     61.53 o 
   2  -2   2     3262.10     3556.79     58.75 o 
   3  -2   2     3394.98     3197.24     61.08 o 
   4  -2   2     9486.18     8540.90    123.07 o 
   5  -2   2      695.57      807.16     49.47 o 
   6  -2   2       18.86       69.94     23.13 o 
   7  -2   2     8811.24     8688.91    155.83 o 
   8  -2   2     6540.51     6671.78    131.23 o 
   9  -2   2     4536.20     4521.03    225.91 o 
  10  -2   2     2940.59     2837.66    122.77 o 
  11  -2   2      456.98      536.90    103.73 o 
  12  -2   2      222.09      195.84     79.66 o 
  13  -2   2      663.45      710.28    114.81 o 
 -14  -1   2       23.98      109.08    120.57 o 
 -13  -1   2      104.46      103.45     43.13 o 
 -12  -1   2       42.54       19.42     92.28 o 
 -11  -1   2     1098.79     1016.72     94.51 o 
 -10  -1   2    15624.94    16304.88    423.89 o 
  -9  -1   2     6181.49     6088.62    130.84 o 
  -8  -1   2     1825.97     2030.43     74.52 o 
  -7  -1   2     3666.57     3267.80     79.79 o 
  -6  -1   2     1663.57     1821.49     63.80 o 
  -5  -1   2     2015.20     2252.56     69.89 o 
  -4  -1   2     2037.77     2362.98     54.47 o 
  -3  -1   2      545.64      520.50     36.34 o 
  -2  -1   2    12770.41    14276.90    126.82 o 
  -1  -1   2    11185.61     9959.97     76.25 o 
   0  -1   2    11521.36    11457.76     85.95 o 
   1  -1   2     5919.68     6514.44     84.94 o 
   2  -1   2     2212.50     2171.71     54.17 o 
   3  -1   2     1649.29     1471.05     62.34 o 
   4  -1   2     1803.38     1733.05     51.31 o 
   5  -1   2        9.42      146.36     30.97 o 
   6  -1   2    26640.07    25725.46    447.00 o 
   7  -1   2    14060.44    13912.22    201.24 o 
   8  -1   2      134.07      148.57     31.36 o 
   9  -1   2      286.74      235.71     43.09 o 
  10  -1   2     3469.43     3349.66    150.25 o 
  11  -1   2      113.87      140.69     51.77 o 
  12  -1   2     1627.05     1862.31    162.99 o 
  13  -1   2      339.78      290.02     93.00 o 
 -14   0   2      207.11      210.67     76.48 o 
 -13   0   2       76.38       76.20     45.13 o 
 -12   0   2      445.93      438.84     74.57 o 
 -11   0   2     2003.70     1861.45    129.91 o 
 -10   0   2      263.98      153.97     56.59 o 
  -9   0   2      831.18      760.26     53.66 o 
  -8   0   2     6164.85     6363.05    124.96 o 
  -7   0   2     8000.82     8036.93    150.56 o 
  -6   0   2      631.71      685.97     37.71 o 
  -5   0   2      460.29      646.38     34.56 o 
  -4   0   2     2547.00     2457.50     54.05 o 
  -3   0   2      783.58      979.82     40.69 o 
  -2   0   2    33886.73    35572.46    214.42 o 
  -1   0   2     1682.26     1126.95     26.56 o 
   0   0   2     2111.36     2063.30     36.62 o 
   1   0   2      383.82      656.98     35.74 o 
   2   0   2     7596.35     8140.64    137.90 o 
   3   0   2     6937.02     7200.67    109.74 o 
   4   0   2    17209.21    16488.01    166.94 o 
   5   0   2     9213.60     8315.05    148.90 o 
   6   0   2    33996.02    33333.18    316.58 o 
   7   0   2     1235.97     1270.50     73.55 o 
   8   0   2      902.41      918.35     68.85 o 
   9   0   2     9992.72    10087.77    440.59 o 
  10   0   2     3128.64     2865.67    140.09 o 
  11   0   2      147.84      134.75     69.27 o 
  12   0   2      665.93      491.95     99.27 o 
  13   0   2       25.89       69.68     38.46 o 
 -14   1   2      243.19      253.59     68.07 o 
 -13   1   2        8.63       63.08     34.57 o 
 -12   1   2      127.70      162.37     56.22 o 
 -11   1   2      777.59      729.23     67.31 o 
 -10   1   2     8641.82     9055.01    293.73 o 
  -9   1   2       79.34      107.38     19.70 o 
  -8   1   2     5265.00     5359.48    129.42 o 
  -7   1   2      951.97     1144.75     49.71 o 
  -6   1   2      575.43      728.12     39.35 o 
  -5   1   2    11248.18    10659.36    146.48 o 
  -4   1   2      129.10       27.61     15.85 o 
  -3   1   2     1603.72     1595.70     43.13 o 
  -2   1   2     4294.69     5099.48     76.25 o 
  -1   1   2     1697.38     1162.49     28.30 o 
   0   1   2      259.88      560.09     38.38 o 
   1   1   2     8883.18     8898.69    114.55 o 
   2   1   2     1972.67     2177.95     56.11 o 
   3   1   2    19543.46    17157.63    153.82 o 
   4   1   2    13619.35    11924.76    192.24 o 
   5   1   2     2062.91     1898.54     60.40 o 
   6   1   2      365.17      529.69     41.16 o 
   7   1   2     1059.00     1138.75     62.04 o 
   8   1   2      164.46      229.20     49.69 o 
   9   1   2        1.12       37.69     33.26 o 
  10   1   2      161.54      112.96     40.04 o 
  11   1   2     2302.11     2482.10    169.23 o 
  12   1   2      895.76      923.61    140.68 o 
  13   1   2       77.97       89.40     37.60 o 
 -14   2   2      201.91       88.70     36.67 o 
 -13   2   2     1235.16     1280.26    150.95 o 
 -12   2   2     1703.64     1766.64    135.42 o 
 -11   2   2     4107.74     4203.85    165.67 o 
 -10   2   2        2.95       47.05     19.78 o 
  -9   2   2     5665.67     5753.48    122.13 o 
  -8   2   2       34.54       93.69     18.41 o 
  -7   2   2      931.58      921.38     48.75 o 
  -6   2   2     9032.88     9365.38    158.43 o 
  -5   2   2     6516.57     7342.22    113.86 o 
  -4   2   2     1159.63      988.75     39.96 o 
  -3   2   2    22930.61    22821.00    164.57 o 
  -2   2   2     2015.13     1750.97     40.08 o 
  -1   2   2     1013.14     1561.25     49.38 o 
   0   2   2    10518.41     9199.52    159.78 o 
   1   2   2    18950.63    18860.31    165.20 o 
   2   2   2      692.29      665.17     36.09 o 
   3   2   2       12.37       33.32     10.95 o 
   4   2   2     4661.11     4250.99     90.30 o 
   5   2   2     9768.50    10525.11    146.74 o 
   6   2   2     5459.97     5328.87    113.58 o 
   7   2   2       34.17       67.17     18.93 o 
   8   2   2     1146.87     1069.12     67.24 o 
   9   2   2     5756.63     5383.23    204.29 o 
  10   2   2      766.47      844.83     87.84 o 
  11   2   2      326.59      379.63    100.48 o 
  12   2   2      583.62      427.58    113.95 o 
 -14   3   2      419.52      473.92     99.64 o 
 -13   3   2       25.03       69.88     28.71 o 
 -12   3   2        1.27       30.95     54.65 o 
 -11   3   2     1352.67     1226.55     85.68 o 
 -10   3   2     5855.34     5894.42    193.61 o 
  -9   3   2      189.75      184.20     42.14 o 
  -8   3   2        7.03       53.23     30.58 o 
  -7   3   2     3700.22     3523.88     80.68 o 
  -6   3   2       11.42       52.42     20.16 o 
  -5   3   2    15408.06    15860.73    160.69 o 
  -4   3   2     7861.49     8471.96    119.46 o 
  -3   3   2     5848.77     6174.51     91.10 o 
  -2   3   2     3395.14     3014.99     45.64 o 
  -1   3   2       95.59       97.91     11.25 o 
   0   3   2       30.91       44.61      6.11 o 
   1   3   2      359.88      370.99     25.70 o 
   2   3   2     4977.80     4592.64     82.04 o 
   3   3   2    30580.64    28928.71    308.19 o 
   4   3   2     6405.68     5701.16    114.12 o 
   5   3   2       72.97       71.70     22.51 o 
   6   3   2     1555.12     1596.41     67.25 o 
   7   3   2     2328.75     2400.45     85.83 o 
   8   3   2     3777.83     3908.72    127.45 o 
   9   3   2       11.64       43.77     20.29 o 
  10   3   2      359.05      599.80    101.39 o 
  11   3   2     1902.30     1826.24    169.50 o 
  12   3   2      791.88      762.77    102.58 o 
 -14   4   2       26.59       93.87     49.14 o 
 -13   4   2      620.13      691.64    106.96 o 
 -12   4   2     4126.40     4564.19    248.93 o 
 -11   4   2     5870.10     6158.35    357.08 o 
 -10   4   2     1486.03     1514.33     94.11 o 
  -9   4   2     1048.82      848.64     55.14 o 
  -8   4   2      811.74      825.97     46.20 o 
  -7   4   2      366.43      383.29     35.31 o 
  -6   4   2     4695.17     4443.23     84.56 o 
  -5   4   2      219.45      337.00     26.91 o 
  -4   4   2     4363.79     4018.92     79.76 o 
  -3   4   2    29257.25    29390.39    225.88 o 
  -2   4   2    23021.50    21691.89    204.46 o 
  -1   4   2     6778.44     5772.17    148.13 o 
   0   4   2     6873.36     6263.72    146.68 o 
   1   4   2      958.80     1116.95     33.27 o 
   2   4   2     4879.27     5319.36     90.53 o 
   3   4   2     1227.38     1186.70     51.48 o 
   4   4   2     1344.07     1267.44     49.69 o 
   5   4   2     6722.15     6417.17    164.27 o 
   6   4   2     2288.14     2266.52     81.87 o 
   7   4   2     3521.18     3632.42    101.71 o 
   8   4   2     1280.39     1213.79    120.44 o 
   9   4   2      347.03      271.43     93.13 o 
  10   4   2      953.44      922.46    113.35 o 
  11   4   2      230.51      193.25    100.43 o 
  12   4   2       18.14      107.23     58.17 o 
 -14   5   2        9.35       28.85     27.75 o 
 -13   5   2       84.69      116.49     41.66 o 
 -12   5   2      931.85      857.28     82.81 o 
 -11   5   2       80.96       51.31     19.30 o 
 -10   5   2      299.39      256.34     43.05 o 
  -9   5   2     4328.63     4283.58    105.64 o 
  -8   5   2     2806.80     2878.51     78.90 o 
  -7   5   2     8024.51     8013.19    147.52 o 
  -6   5   2     1044.26     1203.64     54.51 o 
  -5   5   2    33871.44    34364.09    312.48 o 
  -4   5   2     8902.28     8333.66    137.99 o 
  -3   5   2     2447.96     2242.81     51.20 o 
  -2   5   2    12266.10    12143.82    187.40 o 
  -1   5   2    17963.11    17671.29    251.68 o 
   0   5   2     3610.87     3026.14     94.40 o 
   1   5   2      496.72      393.02     14.54 o 
   2   5   2    18664.43    18402.22    155.06 o 
   3   5   2    22490.02    22288.92    253.94 o 
   4   5   2      503.27      468.06     39.83 o 
   5   5   2      970.57      920.23     49.68 o 
   6   5   2       15.98       69.07     18.47 o 
   7   5   2       16.36       87.45     29.20 o 
   8   5   2     2409.65     2651.33    100.89 o 
   9   5   2      126.73      220.03     57.06 o 
  10   5   2       19.04       48.87     28.53 o 
  11   5   2      304.45      190.30    110.74 o 
 -13   6   2       24.58      102.16     45.39 o 
 -12   6   2     1024.56      943.76    146.93 o 
 -11   6   2     2092.97     1977.66    109.03 o 
 -10   6   2      333.60      366.48     66.04 o 
  -9   6   2      135.72      112.33     21.21 o 
  -8   6   2      386.92      301.81     39.16 o 
  -7   6   2       42.22      136.26     21.90 o 
  -6   6   2    12535.40    12304.67    157.58 o 
  -5   6   2    10495.27     9782.34    139.93 o 
  -4   6   2     4050.85     3651.51     73.21 o 
  -3   6   2     2532.54     2234.22     53.00 o 
  -2   6   2      251.01      247.67     15.02 o 
  -1   6   2      645.06      897.87     85.58 o 
   0   6   2      204.44      315.14     62.80 o 
   1   6   2    18934.07    18505.78    294.52 o 
   2   6   2    29714.01    28146.85    345.69 o 
   3   6   2     1399.11     1212.81     46.44 o 
   4   6   2        4.32       38.85     15.50 o 
   5   6   2     2257.86     2288.99     71.53 o 
   6   6   2     1024.01     1028.89     76.09 o 
   7   6   2     4559.21     4391.19    162.82 o 
   8   6   2      848.85      803.93     91.17 o 
   9   6   2       25.03       71.00     32.35 o 
  10   6   2      752.41      739.77    112.54 o 
  11   6   2     1086.60      865.40    116.19 o 
 -13   7   2      100.23       65.88     20.62 o 
 -12   7   2     1444.76     1374.27    115.32 o 
 -11   7   2      836.25      664.09     75.72 o 
 -10   7   2      293.94      227.82     47.22 o 
  -9   7   2      512.25      502.29     42.21 o 
  -8   7   2     5221.74     5414.60    122.29 o 
  -7   7   2     6907.39     7165.67    170.68 o 
  -6   7   2      883.34      885.55     60.57 o 
  -5   7   2      127.06      321.05     28.64 o 
  -4   7   2     2010.04     2127.11     60.02 o 
  -3   7   2      504.09      528.46     28.67 o 
  -2   7   2     1003.15     1109.58     42.19 o 
  -1   7   2      898.07      954.29     73.70 o 
   0   7   2      254.78      287.59     43.51 o 
   1   7   2     4770.44     4652.59    156.52 o 
   2   7   2      928.65      908.70     65.25 o 
   3   7   2        4.00       43.74     21.74 o 
   4   7   2     7368.64     7787.35    186.96 o 
   5   7   2     5931.92     6148.73    352.54 o 
   6   7   2     1718.95     1796.04     84.28 o 
   7   7   2        5.35       13.07     37.26 o 
   8   7   2     2325.41     2398.64    117.91 o 
   9   7   2      425.55      477.47    122.99 o 
  10   7   2       66.95      100.44     42.71 o 
 -12   8   2      237.32      122.33     32.95 o 
 -11   8   2     1802.56     1876.34     99.54 o 
 -10   8   2      525.72      533.69     86.86 o 
  -9   8   2      726.84      738.44     79.44 o 
  -8   8   2     3764.92     3995.87    122.20 o 
  -7   8   2     2824.74     2933.54     90.82 o 
  -6   8   2       32.94       68.51     22.24 o 
  -5   8   2       77.49       84.37     23.37 o 
  -4   8   2     1390.37     1278.09     45.25 o 
  -3   8   2       11.69       54.09     13.83 o 
  -2   8   2     2553.59     2401.32    110.01 o 
  -1   8   2       30.22       56.77     32.71 o 
   0   8   2       60.99       73.92     60.40 o 
   1   8   2     1131.35     1325.44     88.69 o 
   2   8   2     2052.44     2125.27    121.57 o 
   3   8   2     2678.10     2690.48     59.76 o 
   4   8   2     1446.38     1431.04     96.60 o 
   5   8   2      688.58      652.58     46.45 o 
   6   8   2      303.94      254.02     40.10 o 
   7   8   2     5467.89     5379.06    288.65 o 
   8   8   2       58.51       -5.86     21.44 o 
   9   8   2      139.69       63.66     50.19 o 
 -12   9   2      945.50      576.71    126.08 o 
 -11   9   2     2125.18     1953.03    240.66 o 
 -10   9   2      405.88      341.81     52.82 o 
  -9   9   2      610.18      369.18     74.81 o 
  -8   9   2       24.42       39.47     12.96 o 
  -7   9   2        5.69       49.84     26.92 o 
  -6   9   2        8.32       43.35     14.33 o 
  -5   9   2     3990.03     3711.20     99.03 o 
  -4   9   2     8392.78     8111.79    185.19 o 
  -3   9   2      106.83      104.48     11.75 o 
  -2   9   2       10.74       49.37     33.36 o 
  -1   9   2      433.36      583.27     76.74 o 
   0   9   2       41.14      142.72     37.06 o 
   1   9   2      482.21      613.38     77.74 o 
   2   9   2      181.50      140.85     33.82 o 
   3   9   2      290.43      218.06     27.89 o 
   4   9   2      245.26      170.81     35.86 o 
   5   9   2     5013.39     5359.48    233.75 o 
   6   9   2    10064.63    11363.44    426.58 o 
   7   9   2      345.91      347.56     85.70 o 
   8   9   2     1848.71     1964.95    222.44 o 
 -11  10   2       23.25       60.88     44.10 o 
 -10  10   2      133.04       96.57     38.02 o 
  -9  10   2      536.70      378.28     91.40 o 
  -8  10   2     1265.19     1224.55     81.46 o 
  -7  10   2       13.67       32.35     11.43 o 
  -6  10   2       14.70       41.68     14.39 o 
  -5  10   2      408.65      496.57     33.28 o 
  -4  10   2      228.25      167.38     19.73 o 
  -3  10   2      586.30      501.89     69.90 o 
  -2  10   2     4343.62     4364.12    195.33 o 
  -1  10   2     2533.61     2704.59    178.33 o 
   0  10   2     1321.91     1392.27    104.03 o 
   1  10   2      440.33      540.08     85.81 o 
   2  10   2     3712.20     3532.17    250.72 o 
   3  10   2     1394.58     1392.64    151.01 o 
   4  10   2       55.10       31.40     10.84 o 
   5  10   2     6437.04     6084.47    189.36 o 
   6  10   2     1215.52     1275.67    175.94 o 
   7  10   2      214.06      115.53     55.13 o 
 -10  11   2      259.53      149.09     54.17 o 
  -9  11   2     1926.48     1959.55    142.92 o 
  -8  11   2     1296.14     1284.89    114.81 o 
  -7  11   2       26.86       41.56     33.48 o 
  -6  11   2     1393.77     1594.81    121.20 o 
  -5  11   2     5305.13     5802.19    246.52 o 
  -4  11   2     3227.52     3325.37    131.33 o 
  -3  11   2      190.63      176.16     45.21 o 
  -2  11   2     1307.93     1406.95     99.50 o 
  -1  11   2     1090.04     1086.48    184.09 o 
   0  11   2        9.74       45.55     30.92 o 
   1  11   2     3505.83     3885.01    306.33 o 
   2  11   2     2646.78     2712.89    203.26 o 
   3  11   2      258.12      256.96     93.96 o 
   4  11   2      222.00      149.57     72.87 o 
   5  11   2       67.63       72.39     87.25 o 
   6  11   2     1763.84     1926.68    203.26 o 
  -7  12   2      188.63      175.58     45.37 o 
  -6  12   2     1430.67     1199.44    192.72 o 
  -5  12   2      763.03      644.44     92.26 o 
  -4  12   2      106.29       83.61     33.60 o 
  -3  12   2       99.00       38.99     20.69 o 
  -2  12   2       45.30       69.24     42.37 o 
  -1  12   2     1346.11     1480.37    185.53 o 
   0  12   2     4281.78     4941.59    262.23 o 
   1  12   2      205.94      127.52     44.58 o 
   2  12   2      536.84      473.64    142.38 o 
   3  12   2      796.28     1153.90    156.28 o 
   4  12   2      148.10      135.67     67.12 o 
  -5  13   2      113.88       62.80     30.20 o 
  -4  13   2       14.86      121.77     47.46 o 
  -3  13   2      255.48      129.92     72.87 o 
  -2  13   2        5.42       67.12     41.71 o 
  -1  13   2     1660.53     1675.48    157.24 o 
   0  13   2        0.75       22.05     37.39 o 
   1  13   2     2128.41     2193.23    221.00 o 
   2  13   2     1452.42     1580.08    172.10 o 
  -5 -14   3      472.75      337.97    104.03 o 
  -4 -14   3     1331.04     1600.22    152.45 o 
  -3 -14   3     1145.58     1383.05    140.46 o 
  -2 -14   3      122.08       56.58     24.62 o 
  -1 -14   3       12.52        6.19     16.54 o 
   0 -14   3       12.85       51.75     19.21 o 
   1 -14   3     1078.34     1397.43    135.19 o 
   2 -14   3     1639.04     1979.90    166.83 o 
   3 -14   3      724.75      771.34    117.93 o 
   4 -14   3      438.90      595.41    107.38 o 
   5 -14   3      476.28      407.01    115.05 o 
   6 -14   3      263.19      175.46     74.31 o 
  -7 -13   3      397.63      754.09    138.07 o 
  -6 -13   3       19.74       51.24     42.85 o 
  -5 -13   3     2477.93     2118.83    120.78 o 
  -4 -13   3     4599.02     4623.41    154.64 o 
  -3 -13   3      212.46      132.89     32.34 o 
  -2 -13   3     1002.30      964.78     85.18 o 
  -1 -13   3     1266.50     1241.51     75.49 o 
   0 -13   3       16.31       39.61     18.89 o 
   1 -13   3     1072.22      985.27     72.27 o 
   2 -13   3       93.97       98.51     19.46 o 
   3 -13   3       37.07       38.01     52.49 o 
   4 -13   3       36.74       34.48     24.93 o 
   5 -13   3       49.19       75.14     40.51 o 
   6 -13   3       39.30      112.18     80.54 o 
   7 -13   3       14.08       60.40     35.48 o 
  -8 -12   3     1391.39     1384.50    119.37 o 
  -7 -12   3     1489.59     1566.51    104.06 o 
  -6 -12   3        6.35       36.90     33.08 o 
  -5 -12   3     1975.91     1930.89    146.13 o 
  -4 -12   3       15.62       29.88     10.96 o 
  -3 -12   3     2007.42     2000.25     81.65 o 
  -2 -12   3     7533.34     7377.93    143.34 o 
  -1 -12   3     2105.57     1759.23     60.67 o 
   0 -12   3       57.71       42.16     12.70 o 
   1 -12   3      809.94      787.54     41.59 o 
   2 -12   3        2.33       22.13      8.42 o 
   3 -12   3      186.32      113.92     40.16 o 
   4 -12   3      719.92      681.94     84.87 o 
   5 -12   3      833.32      777.85     93.72 o 
   6 -12   3      314.81      540.28    116.49 o 
   7 -12   3      894.97      647.18    172.58 o 
   8 -12   3     1452.82     1562.82    165.39 o 
   9 -12   3     1539.89     1225.81    172.58 o 
  -9 -11   3      304.84      185.10     51.83 o 
  -8 -11   3      401.01      423.67     97.79 o 
  -7 -11   3       71.56      102.51     26.90 o 
  -6 -11   3        2.75       51.16     20.09 o 
  -5 -11   3     1129.25     1358.04     66.98 o 
  -4 -11   3     3868.71     4232.76    126.02 o 
  -3 -11   3      953.19     1002.12     47.89 o 
  -2 -11   3        3.69       24.10     10.62 o 
  -1 -11   3      263.87      245.90     25.48 o 
   0 -11   3     2353.24     2618.45     79.30 o 
   1 -11   3     3848.12     4351.10    104.06 o 
   2 -11   3      422.62      364.45     34.32 o 
   3 -11   3      619.19      604.57    105.47 o 
   4 -11   3       55.48       73.54     46.02 o 
   5 -11   3      988.92      833.34     80.10 o 
   6 -11   3      836.26      759.84    118.89 o 
   7 -11   3      141.33      108.34     32.60 o 
   8 -11   3     3170.69     3804.95    245.45 o 
   9 -11   3     1894.06     2037.42    200.87 o 
  10 -11   3       90.77      173.06    101.63 o 
 -10 -10   3       81.61      116.05     45.47 o 
  -9 -10   3       67.28      110.83     37.32 o 
  -8 -10   3      335.17      360.70     78.91 o 
  -7 -10   3      530.61      488.37     74.56 o 
  -6 -10   3     4764.92     5260.90    175.78 o 
  -5 -10   3     5668.51     5977.67    170.18 o 
  -4 -10   3       17.33       22.76     26.50 o 
  -3 -10   3     4883.78     5562.63    144.33 o 
  -2 -10   3    19720.74    21751.11    325.57 o 
  -1 -10   3      544.19      748.37     42.97 o 
   0 -10   3     1651.91     1556.78     57.70 o 
   1 -10   3      784.49      682.31     35.95 o 
   2 -10   3     2417.36     2312.99     62.49 o 
   3 -10   3      246.41      139.41     41.25 o 
   4 -10   3     4181.80     4575.41    170.06 o 
   5 -10   3     3856.48     4637.24    213.34 o 
   6 -10   3     1413.21     1445.82    122.17 o 
   7 -10   3       10.15      109.78     83.41 o 
   8 -10   3      109.89       34.52     43.62 o 
   9 -10   3        1.65      -32.60     65.20 o 
  10 -10   3      135.79       69.03     81.98 o 
 -11  -9   3       11.72       34.12     28.54 o 
 -10  -9   3      123.34      133.09    117.21 o 
  -9  -9   3     1468.63     1737.68    161.08 o 
  -8  -9   3     5634.80     5548.08    220.01 o 
  -7  -9   3       78.92       35.72     20.75 o 
  -6  -9   3     4327.70     4995.91    119.33 o 
  -5  -9   3        2.98       52.92     13.96 o 
  -4  -9   3     1607.17     1655.88     65.74 o 
  -3  -9   3     3327.21     3570.61     79.02 o 
  -2  -9   3     3160.94     2869.37     67.60 o 
  -1  -9   3      112.73       72.78     16.35 o 
   0  -9   3     1632.54     1581.15     48.04 o 
   1  -9   3       28.48       83.24     20.55 o 
   2  -9   3      480.73      534.09     85.57 o 
   3  -9   3     5152.07     5578.17    238.50 o 
   4  -9   3      139.70      122.37     37.40 o 
   5  -9   3       44.11       96.62     39.06 o 
   6  -9   3      524.48      644.46     84.61 o 
   7  -9   3      262.93      352.35     98.28 o 
   8  -9   3     3272.76     3489.03    285.24 o 
   9  -9   3     2295.96     2181.82    222.58 o 
  10  -9   3      142.79      200.87    104.51 o 
  11  -9   3       25.10      -25.41     67.59 o 
 -12  -8   3        0.05       52.10     27.23 o 
 -11  -8   3        1.29       44.72     24.28 o 
 -10  -8   3      104.13       64.78     35.36 o 
  -9  -8   3     2743.89     2951.46    182.99 o 
  -8  -8   3      247.46      159.57     37.21 o 
  -7  -8   3     2403.71     2522.12     91.22 o 
  -6  -8   3     3643.27     3754.62    114.53 o 
  -5  -8   3     2449.27     2598.58     72.67 o 
  -4  -8   3     1428.92     1488.51     55.62 o 
  -3  -8   3       63.85       25.78     20.55 o 
  -2  -8   3     1851.08     1727.12     75.49 o 
  -1  -8   3      308.69      275.09     22.02 o 
   0  -8   3     2546.22     2526.64     51.79 o 
   1  -8   3        5.21       94.71     16.26 o 
   2  -8   3     1486.60     1523.97     85.67 o 
   3  -8   3       90.96       89.79     34.92 o 
   4  -8   3      177.14      131.78     34.68 o 
   5  -8   3     1202.66     1184.69     83.29 o 
   6  -8   3     3063.45     2930.64    159.64 o 
   7  -8   3       50.46       77.95     27.94 o 
   8  -8   3     1588.33     1711.30     56.30 o 
   9  -8   3       15.35       68.21     21.10 o 
  10  -8   3     1921.22     1919.73    152.69 o 
  11  -8   3     2010.44     1989.48    222.44 o 
 -12  -7   3     1285.23     1298.96    113.85 o 
 -11  -7   3      188.37      156.16     39.02 o 
 -10  -7   3        3.00       92.35     32.56 o 
  -9  -7   3     6471.06     6630.55    217.46 o 
  -8  -7   3    23691.54    25679.89    450.22 o 
  -7  -7   3     2234.61     2234.55     87.07 o 
  -6  -7   3     3065.56     2992.34     98.81 o 
  -5  -7   3      142.37      104.37     27.04 o 
  -4  -7   3     1689.47     1690.52     77.69 o 
  -3  -7   3       97.94      182.97     20.53 o 
  -2  -7   3     1810.86     1908.79     55.79 o 
  -1  -7   3     7142.86     7318.59    120.84 o 
   0  -7   3    16306.42    17437.26    193.26 o 
   1  -7   3     1599.78     1611.52     40.71 o 
   2  -7   3     1835.95     1633.01     76.10 o 
   3  -7   3     3694.71     3565.62    120.10 o 
   4  -7   3        7.91       35.59     27.56 o 
   5  -7   3     1028.65     1294.30     89.45 o 
   6  -7   3      508.10      472.94     54.59 o 
   7  -7   3       18.32       59.82     15.66 o 
   8  -7   3     1819.36     2224.37     89.21 o 
   9  -7   3     4364.84     4929.18    127.42 o 
  10  -7   3     1184.35     1327.30     92.94 o 
  11  -7   3       21.58       40.08     44.58 o 
  12  -7   3      101.25       87.73     59.92 o 
 -13  -6   3        4.85       43.79     42.91 o 
 -12  -6   3      288.42      169.18     60.70 o 
 -11  -6   3       34.25       85.37     30.86 o 
 -10  -6   3     2207.54     1895.02    125.41 o 
  -9  -6   3    16395.68    16196.23    311.79 o 
  -8  -6   3     5463.92     5675.56    154.30 o 
  -7  -6   3      119.19      121.75     25.19 o 
  -6  -6   3     1084.12     1152.29     52.15 o 
  -5  -6   3       24.89       30.47     22.77 o 
  -4  -6   3     3140.53     3212.18     66.94 o 
  -3  -6   3      983.15     1297.10     42.44 o 
  -2  -6   3     1035.60     1194.37     37.73 o 
  -1  -6   3    13767.00    14067.91    128.54 o 
   0  -6   3     8423.87     8456.93    134.24 o 
   1  -6   3     3227.79     2615.98     48.25 o 
   2  -6   3    17834.66    16236.84    564.49 o 
   3  -6   3       63.94      104.04     37.67 o 
   4  -6   3       57.86       51.63     27.00 o 
   5  -6   3      300.18      293.83     26.24 o 
   6  -6   3     1476.44     1496.92     50.01 o 
   7  -6   3     5321.00     5290.99    134.74 o 
   8  -6   3    12216.73    13232.94    242.38 o 
   9  -6   3     2390.33     2592.21     89.05 o 
  10  -6   3      242.32      165.37     46.61 o 
  11  -6   3     1374.09     1296.93    103.01 o 
  12  -6   3      236.00      210.03     57.17 o 
 -13  -5   3      475.79      294.74     71.46 o 
 -12  -5   3     2859.15     2827.20    162.75 o 
 -11  -5   3      765.32      737.79    123.68 o 
 -10  -5   3     1109.87      833.59     89.22 o 
  -9  -5   3       53.79       43.53     48.27 o 
  -8  -5   3     1648.19     1585.72     67.20 o 
  -7  -5   3      786.26      883.34     49.48 o 
  -6  -5   3      645.97      715.59     69.54 o 
  -5  -5   3     1879.45     1779.37     67.60 o 
  -4  -5   3      779.05      844.77     38.80 o 
  -3  -5   3     3930.08     3934.82     77.99 o 
  -2  -5   3      142.52      197.22     20.36 o 
  -1  -5   3      832.49      872.18     31.97 o 
   0  -5   3      228.46      333.45     19.03 o 
   1  -5   3    21928.12    19897.72    366.26 o 
   2  -5   3     7285.35     7020.30    164.41 o 
   3  -5   3        7.24      108.10     20.51 o 
   4  -5   3    10836.50    10604.53    161.52 o 
   5  -5   3    29458.00    30360.28    384.80 o 
   6  -5   3     2576.98     2499.44     67.25 o 
   7  -5   3     2284.79     2283.85     72.59 o 
   8  -5   3     2069.72     2020.08     86.68 o 
   9  -5   3      426.06      444.30     51.62 o 
  10  -5   3      435.01      628.49     61.20 o 
  11  -5   3       57.11       47.98     16.26 o 
  12  -5   3      302.66      223.49    167.79 o 
 -14  -4   3     1647.73     1170.55    116.76 o 
 -13  -4   3      458.97      516.54    109.41 o 
 -12  -4   3      343.73      261.75    159.88 o 
 -11  -4   3      270.50      219.36     47.91 o 
 -10  -4   3     2733.78     3308.08    270.38 o 
  -9  -4   3     4467.95     4543.11    161.47 o 
  -8  -4   3       20.43       80.58     26.16 o 
  -7  -4   3      300.34      344.02     35.00 o 
  -6  -4   3        7.35       62.68     20.76 o 
  -5  -4   3     1922.35     1969.52     56.38 o 
  -4  -4   3    33194.72    34497.19    274.15 o 
  -3  -4   3     8039.75     8528.84    124.48 o 
  -2  -4   3     1313.76     1383.63     39.59 o 
  -1  -4   3    17787.07    17134.47    130.93 o 
   0  -4   3      281.03      247.98     19.54 o 
   1  -4   3     3549.33     2948.23     55.30 o 
   2  -4   3       10.59       42.21      9.13 o 
   3  -4   3     7686.75     7506.77    102.35 o 
   4  -4   3    40080.52    41214.04    286.33 o 
   5  -4   3     7133.94     6987.68    104.54 o 
   6  -4   3     1299.15     1164.36     51.61 o 
   7  -4   3     5116.70     4934.67    104.00 o 
   8  -4   3      569.25      680.61     48.02 o 
   9  -4   3      188.21      189.55     29.76 o 
  10  -4   3       84.88       52.09     21.97 o 
  11  -4   3       17.55       91.28     31.89 o 
  12  -4   3     1845.85     2005.06    138.16 o 
  13  -4   3      706.12      934.77    110.66 o 
 -14  -3   3      128.19       65.92     43.05 o 
 -13  -3   3       99.50      103.54    108.82 o 
 -12  -3   3     1167.04     1416.79    246.17 o 
 -11  -3   3     1354.94     1642.42    125.02 o 
 -10  -3   3     5083.06     5775.98    326.47 o 
  -9  -3   3     2388.98     2627.75     85.15 o 
  -8  -3   3      140.93      139.81     34.41 o 
  -7  -3   3     7253.93     7082.90    122.70 o 
  -6  -3   3     1499.74     1385.38     53.96 o 
  -5  -3   3    19796.72    19162.81    187.25 o 
  -4  -3   3    11093.61    10049.70    138.85 o 
  -3  -3   3     4216.20     4553.79     77.71 o 
  -2  -3   3     1184.81      894.76     33.16 o 
  -1  -3   3     1499.62     1280.53     37.52 o 
   0  -3   3     3736.37     3220.83     54.83 o 
   1  -3   3    27250.75    24891.10    283.21 o 
   2  -3   3     8261.01     6285.17     89.18 o 
   3  -3   3    22730.61    20242.31    173.39 o 
   4  -3   3      492.77      415.06     37.02 o 
   5  -3   3    11473.65    11078.74    194.99 o 
   6  -3   3     5989.60     5976.47    146.00 o 
   7  -3   3     2460.62     2376.03    125.73 o 
   8  -3   3      233.40      196.07     39.35 o 
   9  -3   3      584.04      616.83     54.30 o 
  10  -3   3      298.16      278.11     60.58 o 
  11  -3   3      226.70      232.73     60.31 o 
  12  -3   3      249.31      276.69     74.49 o 
  13  -3   3       11.87       95.32     43.57 o 
 -14  -2   3       35.56       68.01     40.51 o 
 -13  -2   3      474.21      151.49     81.98 o 
 -12  -2   3       17.95       46.30     30.15 o 
 -11  -2   3     1979.50     2044.78    145.22 o 
 -10  -2   3      548.74      532.25     56.96 o 
  -9  -2   3     1177.14     1133.73     61.68 o 
  -8  -2   3     2237.48     2464.76     77.62 o 
  -7  -2   3       10.65       34.03     20.84 o 
  -6  -2   3    12950.90    14264.97    223.71 o 
  -5  -2   3     5002.48     5501.59     96.22 o 
  -4  -2   3     5686.49     5056.74     86.91 o 
  -3  -2   3      232.18      401.65     36.84 o 
  -2  -2   3     6348.81     6648.32     94.70 o 
  -1  -2   3    44923.16    44360.25    264.91 o 
   1  -2   3     6645.33     7776.69    103.53 o 
   2  -2   3    29188.43    30053.61    206.39 o 
   3  -2   3     1038.42      774.40     33.57 o 
   4  -2   3    10702.43    10187.76    172.64 o 
   5  -2   3      735.75      731.85     42.53 o 
   6  -2   3       60.57      117.11     33.10 o 
   7  -2   3     2152.68     1977.53     77.02 o 
   8  -2   3      974.83      941.79     62.48 o 
   9  -2   3     4475.21     4381.74    142.54 o 
  10  -2   3      385.36      339.71     50.71 o 
  11  -2   3       16.02      128.19     47.30 o 
  12  -2   3        7.21       62.34     91.08 o 
  13  -2   3      376.23      219.67     69.51 o 
 -14  -1   3       82.96      112.90     45.06 o 
 -13  -1   3      113.64      111.15     60.88 o 
 -12  -1   3      944.42      987.40    107.02 o 
 -11  -1   3      372.50      472.02     79.10 o 
 -10  -1   3     6396.90     6258.54    192.71 o 
  -9  -1   3     1745.17     1792.89     72.03 o 
  -8  -1   3     3738.32     4089.69     92.77 o 
  -7  -1   3     5695.69     5822.24    100.67 o 
  -6  -1   3     1889.35     2099.29     65.53 o 
  -5  -1   3     8021.36     8639.76    128.92 o 
  -4  -1   3    13169.76    13155.27    127.05 o 
  -3  -1   3     8249.71     8146.35    112.40 o 
  -2  -1   3    21059.98    24615.70    174.53 o 
  -1  -1   3     2660.03     2956.96     51.18 o 
   0  -1   3    39902.07    38239.55    239.60 o 
   1  -1   3    14087.27    15245.49    126.72 o 
   2  -1   3      510.16      308.17     30.37 o 
   3  -1   3     7145.72     7138.23    110.14 o 
   4  -1   3     3618.12     2831.38     83.66 o 
   5  -1   3     5860.13     5557.97    116.27 o 
   6  -1   3     6648.11     6561.11    124.35 o 
   7  -1   3     5232.16     5106.47    112.61 o 
   8  -1   3     5046.33     4820.38    139.98 o 
   9  -1   3      594.78      583.31     60.43 o 
  10  -1   3       30.36       -2.80     42.62 o 
  11  -1   3        1.15       85.58     40.51 o 
  12  -1   3      330.20      601.52    241.85 o 
  13  -1   3        3.52       43.15     64.24 o 
 -14   0   3      541.45      626.76     89.70 o 
 -13   0   3       14.05      106.16     58.97 o 
 -12   0   3      107.93      118.22     77.66 o 
 -11   0   3     2660.32     2205.62    139.76 o 
 -10   0   3      160.49      239.87     43.34 o 
  -9   0   3     1924.69     1908.98     73.98 o 
  -8   0   3       34.16       25.37     18.55 o 
  -7   0   3     7799.03     7330.56    120.25 o 
  -6   0   3    18550.87    18647.20    189.69 o 
  -5   0   3       25.90       91.53     18.85 o 
  -4   0   3     3900.51     3960.47     78.14 o 
  -3   0   3      195.60       56.15     13.36 o 
  -2   0   3    20969.93    20181.37    151.55 o 
  -1   0   3     2162.39     2216.49     53.84 o 
   0   0   3     9936.38     9119.10     97.41 o 
   1   0   3     3341.19     2616.14     66.50 o 
   2   0   3      707.20      423.49     36.59 o 
   3   0   3    11932.14    11904.08    160.18 o 
   4   0   3    17436.19    15373.11    232.98 o 
   5   0   3      228.47      470.92     58.19 o 
   6   0   3     1653.51     1601.29     73.71 o 
   7   0   3     2631.57     2357.28     81.20 o 
   8   0   3       22.50      102.90     30.34 o 
   9   0   3     4653.06     4478.86    176.50 o 
  10   0   3       36.63       16.33     25.38 o 
  11   0   3      641.74      495.56     83.37 o 
  12   0   3     1318.68     1516.21    174.50 o 
 -14   1   3      134.86      263.89     59.93 o 
 -13   1   3       35.23       74.69    135.91 o 
 -12   1   3     1488.46     1361.64    142.86 o 
 -11   1   3       47.05       74.51     47.46 o 
 -10   1   3     9095.47     9844.81    272.90 o 
  -9   1   3     3406.05     3612.33    123.49 o 
  -8   1   3      466.56      547.64     42.52 o 
  -7   1   3     5461.03     5647.58     96.72 o 
  -6   1   3      132.18      212.25     28.99 o 
  -5   1   3      673.26      543.01     34.81 o 
  -4   1   3     1436.72     1475.08     53.98 o 
  -3   1   3    27305.32    28683.46    199.91 o 
  -2   1   3    39109.07    41408.72    298.98 o 
  -1   1   3       15.42       99.26     28.45 o 
   0   1   3      207.20      321.72     29.40 o 
   1   1   3     7132.60     6714.61     97.28 o 
   2   1   3       19.44       20.18     22.68 o 
   3   1   3    14736.77    14121.56    211.87 o 
   4   1   3     2251.71     2338.73     64.08 o 
   5   1   3     1719.72     2100.89    138.12 o 
   6   1   3      933.40     1109.14     60.86 o 
   7   1   3     1498.07     1579.28     69.85 o 
   8   1   3     4426.31     4484.63    119.30 o 
   9   1   3      130.42       98.22     48.13 o 
  10   1   3      150.34      151.15     48.68 o 
  11   1   3     1082.79     1070.67    144.72 o 
  12   1   3      232.75      109.13     60.88 o 
 -14   2   3      696.94      422.74    137.67 o 
 -13   2   3      609.86      752.37    120.23 o 
 -12   2   3     2504.36     2786.45    147.87 o 
 -11   2   3     4884.43     4999.72    184.43 o 
 -10   2   3      102.45      176.95     31.47 o 
  -9   2   3     1215.01     1221.15     61.73 o 
  -8   2   3     1160.21     1027.84     56.93 o 
  -7   2   3     2588.82     2662.67     70.03 o 
  -6   2   3    12623.58    12944.47    169.73 o 
  -5   2   3     4501.81     4469.06    102.75 o 
  -4   2   3     5978.47     6028.54     97.11 o 
  -3   2   3    24673.62    24248.76    177.56 o 
  -2   2   3      176.72      233.76     21.39 o 
  -1   2   3      890.15      922.50     36.28 o 
   0   2   3      341.99      342.66     29.22 o 
   1   2   3     1487.48     1278.61     37.93 o 
   2   2   3     4412.31     3678.86     76.10 o 
   3   2   3      524.99      801.27     42.90 o 
   4   2   3       15.16       52.51     23.45 o 
   5   2   3     3697.93     3777.71     85.27 o 
   6   2   3     1512.31     1491.05     68.77 o 
   7   2   3    11559.72    11658.98    181.52 o 
   8   2   3       46.61       62.66     20.63 o 
   9   2   3     1293.26     1417.60    117.26 o 
  10   2   3     1045.84     1193.54    103.13 o 
  11   2   3       43.69       72.79     35.11 o 
  12   2   3      198.74      138.51     55.98 o 
 -14   3   3      161.79      107.37     82.94 o 
 -13   3   3     2193.00     1908.42    158.13 o 
 -12   3   3     8192.99     8288.53    390.71 o 
 -11   3   3      101.51      124.17     34.88 o 
 -10   3   3     2708.56     2632.58    105.24 o 
  -9   3   3     6407.77     6212.33    142.13 o 
  -8   3   3     1589.24     1432.31     63.89 o 
  -7   3   3    10538.69    10951.03    161.78 o 
  -6   3   3     5592.70     5985.07    117.89 o 
  -5   3   3     1679.26     2007.71     54.70 o 
  -4   3   3      816.22      867.52     37.23 o 
  -3   3   3    11130.65    11523.53    145.33 o 
  -2   3   3     3102.95     2665.21     53.92 o 
  -1   3   3       81.62      107.51     12.58 o 
   0   3   3     2328.30     2186.43     46.27 o 
   1   3   3     7294.13     6664.66     96.42 o 
   2   3   3     4211.84     4597.12    132.65 o 
   3   3   3    14795.83    15294.70    157.98 o 
   4   3   3      243.80      238.38     32.73 o 
   5   3   3      426.83      253.51     37.23 o 
   6   3   3      318.88      428.35     43.82 o 
   7   3   3      435.37      367.38     44.49 o 
   8   3   3     3110.58     2920.32    129.63 o 
   9   3   3      158.67      112.73    101.63 o 
  10   3   3       17.82       13.79     46.59 o 
  11   3   3     1663.53     1358.11    143.60 o 
  12   3   3      258.96      253.67     70.26 o 
 -14   4   3       10.13       76.93     41.41 o 
 -13   4   3      288.72      294.84     87.65 o 
 -12   4   3      562.79      600.53     78.92 o 
 -11   4   3     1396.42     1371.68     99.63 o 
 -10   4   3     2931.91     2898.57    104.85 o 
  -9   4   3     7678.69     7923.58    218.03 o 
  -8   4   3     2225.58     2049.82     71.53 o 
  -7   4   3       84.16       87.73     23.27 o 
  -6   4   3      297.38      352.91     38.61 o 
  -5   4   3      112.10      165.74     23.80 o 
  -4   4   3     3305.73     3816.26     80.53 o 
  -3   4   3     8980.25    10452.72    136.24 o 
  -2   4   3     7267.16     7429.74     98.41 o 
  -1   4   3     8070.15     7829.70    181.02 o 
   0   4   3     3102.09     3119.85    119.57 o 
   1   4   3    17799.78    16687.94    141.68 o 
   2   4   3    30057.36    29426.05    223.24 o 
   3   4   3      394.47      399.51     33.18 o 
   4   4   3     4080.95     3802.15     79.59 o 
   5   4   3        9.35       49.83     22.52 o 
   6   4   3     3565.30     3386.20    104.37 o 
   7   4   3    15617.24    16151.16    425.56 o 
   8   4   3     3852.60     3903.34    154.60 o 
   9   4   3     1314.06     1361.28    124.06 o 
  10   4   3     1204.99     1222.75    156.57 o 
  11   4   3        6.07      -30.01     50.21 o 
 -14   5   3       17.00       77.26     57.77 o 
 -13   5   3      529.20      551.15     97.86 o 
 -12   5   3     2711.82     2968.32    152.21 o 
 -11   5   3      246.40      252.57     46.68 o 
 -10   5   3     1079.80     1116.51     60.49 o 
  -9   5   3     3515.34     3577.51     99.96 o 
  -8   5   3     5886.09     5531.53    113.60 o 
  -7   5   3    12844.24    12832.55    177.68 o 
  -6   5   3     3414.45     3124.42     72.72 o 
  -5   5   3       18.76      148.31     24.09 o 
  -4   5   3     1080.50     1147.14     41.40 o 
  -3   5   3     4163.06     4116.49     80.64 o 
  -2   5   3     6134.25     5570.44    150.08 o 
  -1   5   3     9968.39     8920.94    224.75 o 
   0   5   3    25299.31    24686.58    686.49 o 
   1   5   3    78806.13    80229.31    596.81 o 
   2   5   3      221.33      240.86     25.09 o 
   3   5   3    15073.36    14600.38    184.22 o 
   4   5   3     1685.23     1461.91     68.36 o 
   5   5   3      415.99      466.36     41.31 o 
   6   5   3     3173.11     3427.80    109.94 o 
   7   5   3     3696.91     3404.16    174.76 o 
   8   5   3     1751.69     1664.68     93.77 o 
   9   5   3     2020.78     2267.04    180.25 o 
  10   5   3      423.00      289.92     63.58 o 
  11   5   3       16.11       96.51     40.17 o 
 -13   6   3     2906.22     3077.73    170.76 o 
 -12   6   3      344.29      364.42     66.40 o 
 -11   6   3       32.03       62.80     38.87 o 
 -10   6   3      388.15      364.51     60.68 o 
  -9   6   3     1733.63     1649.16     81.54 o 
  -8   6   3      750.00      790.70     53.02 o 
  -7   6   3     5978.37     5639.49    147.18 o 
  -6   6   3     1668.39     1688.71     88.02 o 
  -5   6   3       56.33       78.01     22.98 o 
  -4   6   3     4734.54     4428.81    109.69 o 
  -3   6   3     1757.70     1886.51     40.70 o 
  -2   6   3     2152.58     2119.44     89.92 o 
  -1   6   3     2384.92     2297.06    195.11 o 
   0   6   3    13952.88    12981.55    264.71 o 
   1   6   3     1318.98     1340.71     96.65 o 
   2   6   3    12627.43    12618.13    137.21 o 
   3   6   3       82.62       85.68     18.16 o 
   4   6   3       17.03       33.68     13.29 o 
   5   6   3       36.78       28.81     16.78 o 
   6   6   3     1141.51     1243.12     73.40 o 
   7   6   3      864.08      885.39     70.18 o 
   8   6   3      117.55       91.13     28.45 o 
   9   6   3      760.64      779.61    117.01 o 
  10   6   3      228.02      124.15     72.63 o 
 -13   7   3      208.80      109.32     46.32 o 
 -12   7   3        0.39       48.02     29.48 o 
 -11   7   3      761.10      712.47     82.59 o 
 -10   7   3     2737.28     2523.20    168.10 o 
  -9   7   3     1053.86      970.27     59.64 o 
  -8   7   3      865.60      912.29     56.45 o 
  -7   7   3      642.93     1016.16     59.51 o 
  -6   7   3       26.84      163.79     26.16 o 
  -5   7   3     2881.03     2645.99     65.69 o 
  -4   7   3     4101.68     4075.04     77.43 o 
  -3   7   3      616.78      560.12     24.05 o 
  -2   7   3       17.54       52.54     30.65 o 
  -1   7   3     2209.38     2399.58    118.22 o 
   0   7   3     2622.87     2927.53    123.27 o 
   1   7   3    21135.50    21816.28    522.60 o 
   2   7   3     1456.85     1165.62     59.27 o 
   3   7   3      224.55      274.21     32.66 o 
   4   7   3       28.05       62.77     29.95 o 
   5   7   3     2310.01     2179.97     90.56 o 
   6   7   3     5070.04     5061.07    160.25 o 
   7   7   3      828.79      633.57     70.78 o 
   8   7   3      198.75      190.81     71.75 o 
   9   7   3      131.74       60.82     42.76 o 
 -12   8   3     1297.44     1274.45    282.12 o 
 -11   8   3       99.72       98.57     29.90 o 
 -10   8   3      224.40      177.54     46.29 o 
  -9   8   3      791.39      702.59     52.77 o 
  -8   8   3      372.04      334.48     40.36 o 
  -7   8   3      753.12      698.16     44.90 o 
  -6   8   3     2649.32     2756.06     84.92 o 
  -5   8   3     6187.10     6345.36    155.52 o 
  -4   8   3      616.85      671.37     58.68 o 
  -3   8   3     1740.09     1447.22     90.67 o 
  -2   8   3     4720.03     4533.47    268.94 o 
  -1   8   3       34.59       96.02     29.49 o 
   0   8   3     7012.96     6815.88    278.05 o 
   1   8   3        5.38       48.70     41.47 o 
   2   8   3        0.42       70.59     23.17 o 
   3   8   3        4.52       27.94     10.65 o 
   4   8   3      544.32      456.92     43.29 o 
   5   8   3      984.41      977.43     54.77 o 
   6   8   3      188.74      130.20     32.45 o 
   7   8   3       22.01       53.00     28.52 o 
   8   8   3       12.10       50.20     31.06 o 
   9   8   3     1738.48     1614.77    343.25 o 
 -12   9   3      592.50      441.39    134.47 o 
 -11   9   3      532.74      655.30     76.94 o 
 -10   9   3     1249.51     1330.76     93.44 o 
  -9   9   3        3.91       34.72     16.75 o 
  -8   9   3      383.64      329.16     60.61 o 
  -7   9   3        4.07       10.42     16.98 o 
  -6   9   3     1334.77     1385.00     66.71 o 
  -5   9   3       86.81       63.89     14.65 o 
  -4   9   3     2080.39     2171.02     80.36 o 
  -3   9   3     2773.16     2702.51    136.27 o 
  -2   9   3       75.65      242.22     50.73 o 
  -1   9   3     1626.21     1620.16    122.89 o 
   0   9   3     1266.86     1335.84    106.00 o 
   1   9   3      616.74      377.56     64.94 o 
   2   9   3       12.09       -9.11     64.72 o 
   3   9   3      193.31      256.96     78.62 o 
   4   9   3        6.52       38.00     22.46 o 
   5   9   3      580.66      508.13    118.41 o 
   6   9   3     2411.34     2135.37    298.66 o 
   7   9   3      379.60      526.85    373.45 o 
   8   9   3      434.54      300.58    112.18 o 
 -11  10   3      310.93      175.94     77.18 o 
 -10  10   3        7.19       15.12     49.14 o 
  -9  10   3      148.10      110.09     44.06 o 
  -8  10   3      731.64      770.72     70.20 o 
  -7  10   3      228.55      217.64     36.56 o 
  -6  10   3     1253.63     1176.28     54.36 o 
  -5  10   3     2111.38     2074.00     59.12 o 
  -4  10   3      420.15      292.10     62.72 o 
  -3  10   3     1601.06     1475.18     98.22 o 
  -2  10   3     1499.11     1438.16    137.35 o 
  -1  10   3     4058.20     4252.11    196.14 o 
   0  10   3     8258.85     9609.45    328.86 o 
   1  10   3      770.19      779.49    124.16 o 
   2  10   3      172.56      192.72    127.04 o 
   3  10   3     1937.99     2088.24    192.72 o 
   4  10   3     2364.26     2569.07    219.08 o 
   6  10   3     2803.00     2913.76    273.25 o 
  -9  11   3      302.93      301.99     58.97 o 
  -8  11   3      327.60      183.89     57.29 o 
  -7  11   3      476.21      326.40     66.25 o 
  -6  11   3      699.02      574.62     67.20 o 
  -5  11   3       25.70       66.64     15.34 o 
  -4  11   3     4318.07     4938.84    180.20 o 
  -3  11   3     5793.15     5581.66    283.32 o 
  -2  11   3       27.00       85.11     45.78 o 
  -1  11   3     2727.97     2565.24    201.35 o 
   0  11   3     1312.24     1290.53    167.79 o 
   1  11   3      485.53      508.16    128.48 o 
   2  11   3      428.21      302.02    130.40 o 
   3  11   3     3880.97     3989.04    261.75 o 
   4  11   3     1003.07     1125.62    160.60 o 
   5  11   3       23.69      -15.82     69.99 o 
  -7  12   3        6.79       49.38     43.62 o 
  -6  12   3      175.99       69.99     41.71 o 
  -5  12   3      941.47     1070.01    183.61 o 
  -4  12   3     1436.93     1648.04    118.19 o 
  -3  12   3      750.64      888.32    165.87 o 
  -2  12   3      363.19      351.88    128.00 o 
  -1  12   3     1768.74     2001.95    194.15 o 
   0  12   3     1405.85     1432.43    168.27 o 
   1  12   3      775.01      833.67    133.75 o 
   2  12   3      225.18      233.94     59.44 o 
   3  12   3        3.65      199.91    105.47 o 
  -5  13   3      653.89      379.68    115.05 o 
  -4  13   3       49.83       94.44     45.54 o 
  -3  13   3       91.84       55.61     48.90 o 
  -2  13   3       77.24       85.81     49.86 o 
  -1  13   3     1803.78     1739.72    178.33 o 
   0  13   3     1568.90     1605.49    170.66 o 
   1 -15   4      143.23      172.10     54.17 o 
   2 -15   4       45.14       29.24     42.67 o 
   3 -15   4      257.01      153.89     70.95 o 
  -5 -14   4        4.14       41.52     27.12 o 
  -4 -14   4       20.76       30.96     24.33 o 
  -3 -14   4       60.27       98.30     35.82 o 
  -2 -14   4      565.22      375.04     87.75 o 
  -1 -14   4      256.06      157.14     55.13 o 
   1 -14   4      128.86       83.89     54.17 o 
   2 -14   4       36.56       41.23     26.37 o 
   3 -14   4      611.67      824.56    111.22 o 
   4 -14   4     1968.69     2474.63    211.41 o 
   5 -14   4     1122.25     1151.98    147.65 o 
  -7 -13   4      386.06      185.60     56.42 o 
  -6 -13   4      469.59      494.26    107.86 o 
  -5 -13   4      487.15      368.65    141.42 o 
  -4 -13   4     1215.75      897.39     97.08 o 
  -3 -13   4     3556.04     3244.19    157.83 o 
  -2 -13   4     2197.17     2065.45     81.99 o 
  -1 -13   4       14.27       62.68     20.09 o 
   0 -13   4       74.17       64.87     16.93 o 
   1 -13   4      661.13      692.29     70.16 o 
   2 -13   4      127.93      151.24     40.41 o 
   3 -13   4     1238.58     1264.88    217.17 o 
   4 -13   4     2041.60     2409.91    195.59 o 
   5 -13   4     1115.64      970.29    181.69 o 
   6 -13   4       81.22      139.02     51.30 o 
   7 -13   4      229.94      298.18     89.17 o 
  -8 -12   4      759.97      572.08    100.91 o 
  -7 -12   4     2342.67     2301.76    125.90 o 
  -6 -12   4      362.29      294.44     40.10 o 
  -5 -12   4       15.89       65.31     18.01 o 
  -4 -12   4     1319.04     1193.41     73.08 o 
  -3 -12   4      830.15      805.48     50.88 o 
  -2 -12   4      841.33      694.38     45.98 o 
  -1 -12   4       92.32       74.30     16.37 o 
   0 -12   4      171.42      104.13     18.73 o 
   1 -12   4      628.83      607.13     37.54 o 
   2 -12   4        7.08      -11.84     28.23 o 
   3 -12   4      268.50      247.92    126.56 o 
   4 -12   4        2.74       55.26     22.06 o 
   5 -12   4      378.64      166.35     59.92 o 
   6 -12   4      477.98      663.96    139.98 o 
   7 -12   4        1.34       45.54     50.82 o 
   8 -12   4       83.08       53.69     60.40 o 
 -10 -11   4      148.38      114.14     50.44 o 
  -9 -11   4      160.74       99.85     49.65 o 
  -8 -11   4      824.87      706.57    209.26 o 
  -7 -11   4      109.18       54.47     20.86 o 
  -6 -11   4      313.75      188.01     91.05 o 
  -5 -11   4      544.61      660.43     51.50 o 
  -4 -11   4      442.42      443.32     38.58 o 
  -3 -11   4     2458.97     2455.00     86.42 o 
  -2 -11   4     1128.52     1165.70     49.63 o 
  -1 -11   4       18.71       41.02     11.36 o 
   0 -11   4       53.85       57.93     16.94 o 
   1 -11   4        7.42       30.73     17.71 o 
   2 -11   4      526.88      603.33     71.47 o 
   3 -11   4     3201.62     3453.26    152.37 o 
   4 -11   4     4839.79     5022.22    302.50 o 
   5 -11   4      705.67      707.59    128.96 o 
   6 -11   4     3202.61     3416.16    257.43 o 
   7 -11   4     1513.54     1637.61    203.26 o 
   8 -11   4     1056.55     1105.96    192.24 o 
   9 -11   4     1849.93     2076.73    223.40 o 
 -11 -10   4       11.81       21.64     41.80 o 
 -10 -10   4      130.08       64.59     47.46 o 
  -9 -10   4      995.68      912.28    126.06 o 
  -8 -10   4        8.98      123.38     32.88 o 
  -7 -10   4      205.29      135.71     28.98 o 
  -6 -10   4     1541.60     1712.80     86.49 o 
  -5 -10   4      241.50      356.97     39.44 o 
  -4 -10   4     1578.39     1769.08     80.53 o 
  -3 -10   4       70.49      121.76     21.45 o 
  -2 -10   4     2096.85     2137.45     74.27 o 
  -1 -10   4     1976.07     1821.56     65.01 o 
   0 -10   4     1385.69     1199.36     53.46 o 
   1 -10   4     1057.62      920.38     38.39 o 
   2 -10   4     1344.01     1359.86     95.41 o 
   3 -10   4     8014.37     8526.18    303.84 o 
   4 -10   4     2635.52     2531.67    141.99 o 
   5 -10   4     3281.40     3037.33    185.05 o 
   6 -10   4     6441.79     6947.85    331.26 o 
   7 -10   4      811.28      680.74    146.22 o 
   8 -10   4       37.48       -1.92     63.28 o 
   9 -10   4        0.06      -11.51     68.55 o 
  10 -10   4       70.98      112.66     39.31 o 
 -11  -9   4      252.69      203.70     92.52 o 
 -10  -9   4      222.21      138.01     43.00 o 
  -9  -9   4      242.57      430.14     86.24 o 
  -8  -9   4     3793.60     4093.56    134.42 o 
  -7  -9   4      429.38      533.89     55.54 o 
  -6  -9   4       17.36       57.87     17.87 o 
  -5  -9   4      497.21      432.15     38.11 o 
  -4  -9   4      604.11      579.73     42.92 o 
  -3  -9   4     2791.95     2944.04     72.54 o 
  -2  -9   4     2139.26     2235.74     96.04 o 
  -1  -9   4     3787.42     4033.42     78.32 o 
   0  -9   4     8682.13     9168.44    142.75 o 
   1  -9   4      450.28      475.51     31.76 o 
   2  -9   4      806.16      841.91     70.10 o 
   3  -9   4      832.34      922.01     81.02 o 
   4  -9   4     1635.33     1914.52    112.58 o 
   5  -9   4     2717.35     2872.23    152.63 o 
   6  -9   4       42.50       99.71     46.98 o 
   7  -9   4       71.20      230.11     97.80 o 
   8  -9   4     3717.61     4406.59    350.92 o 
   9  -9   4     1471.74     1705.20    224.84 o 
  10  -9   4     1089.23     1493.31    183.13 o 
  11  -9   4      389.81      380.64    152.45 o 
 -12  -8   4      570.01      354.59    128.48 o 
 -11  -8   4        2.55       10.56     24.76 o 
 -10  -8   4       45.27      108.55     43.25 o 
  -9  -8   4     6551.76     7429.60    244.72 o 
  -8  -8   4      482.54      541.39     58.08 o 
  -7  -8   4        6.79       46.58     28.16 o 
  -6  -8   4      492.87      416.10     35.62 o 
  -5  -8   4     2762.03     2418.40     72.75 o 
  -4  -8   4     9338.99     9459.49    122.38 o 
  -3  -8   4     1803.24     1651.44     57.20 o 
  -2  -8   4     3681.51     3396.93     67.10 o 
  -1  -8   4     3666.16     3529.93     96.80 o 
   0  -8   4     2644.30     2741.61     51.56 o 
   1  -8   4     1574.44     1811.67    106.96 o 
   2  -8   4     2665.38     2714.30    113.21 o 
   3  -8   4     6396.52     6758.86    165.07 o 
   4  -8   4     4883.86     5386.20    200.63 o 
   5  -8   4      212.94      186.00     73.83 o 
   6  -8   4      411.90      500.40     66.56 o 
   7  -8   4      793.05      802.05     49.14 o 
   8  -8   4     1025.85      912.57     51.47 o 
   9  -8   4      761.27      619.70     60.26 o 
  10  -8   4       31.68       32.71     38.35 o 
  11  -8   4      225.54      253.60    119.85 o 
 -13  -7   4      488.04      351.83    122.96 o 
 -12  -7   4      455.73      227.59     63.67 o 
 -11  -7   4      493.90      423.29     82.12 o 
 -10  -7   4     4069.41     4023.66    266.54 o 
  -9  -7   4        8.17       96.93     40.03 o 
  -8  -7   4     7014.23     6520.71    205.08 o 
  -7  -7   4     2904.22     2783.30     97.83 o 
  -6  -7   4     1737.67     1782.86     65.08 o 
  -5  -7   4      884.75      817.82     45.05 o 
  -4  -7   4     2483.39     3113.02     76.53 o 
  -3  -7   4     8352.81     9248.23    123.47 o 
  -2  -7   4    18685.45    19350.37    222.70 o 
  -1  -7   4     8522.91     8592.23    127.58 o 
   0  -7   4    23409.63    24338.67    209.39 o 
   1  -7   4     4564.17     4506.25    117.25 o 
   2  -7   4     5093.38     4808.61    134.94 o 
   3  -7   4       55.81       76.08     33.75 o 
   4  -7   4       29.30       98.42     44.12 o 
   5  -7   4      175.44      100.50     41.92 o 
   6  -7   4      599.73      547.56     34.78 o 
   7  -7   4        1.18       32.74     23.92 o 
   8  -7   4      286.25      250.35     35.09 o 
   9  -7   4     1195.35     1247.26     68.08 o 
  10  -7   4     2682.26     2808.83    205.42 o 
  11  -7   4      589.32      553.59     89.40 o 
 -13  -6   4       86.40      176.67     87.25 o 
 -12  -6   4       35.30       49.17     43.18 o 
 -11  -6   4      371.67      239.82     68.64 o 
 -10  -6   4      966.06      742.97     85.39 o 
  -9  -6   4     7243.46     6597.24    229.42 o 
  -8  -6   4      386.92      231.01     46.43 o 
  -7  -6   4     1558.17     1759.38     66.68 o 
  -6  -6   4     2352.57     2602.61     78.16 o 
  -5  -6   4     7231.68     7429.83    125.05 o 
  -4  -6   4     5326.62     5576.65     87.21 o 
  -3  -6   4     1146.17     1140.58     43.25 o 
  -2  -6   4       39.51      150.62     30.61 o 
  -1  -6   4    11603.38    12121.37    223.78 o 
   0  -6   4       24.53      145.43     13.53 o 
   1  -6   4     5691.85     5826.54    210.69 o 
   2  -6   4    17341.07    16921.14    579.11 o 
   3  -6   4     7797.04     7808.20    185.24 o 
   4  -6   4     4520.95     4542.48     65.96 o 
   5  -6   4      806.65      732.49     60.48 o 
   6  -6   4      336.33      350.99     41.17 o 
   7  -6   4      974.64     1012.11     56.27 o 
   8  -6   4      943.63      968.85     53.77 o 
   9  -6   4     5059.74     5746.31    230.12 o 
  10  -6   4     1429.79     1430.55     95.96 o 
  11  -6   4      105.96      143.57     38.60 o 
  12  -6   4      915.58     1140.96    171.62 o 
 -14  -5   4      266.39      460.18    197.75 o 
 -13  -5   4     1359.09     1469.34    196.07 o 
 -12  -5   4      567.78      751.61    119.83 o 
 -11  -5   4     5188.71     5497.22    225.31 o 
 -10  -5   4    15621.38    15816.89    376.28 o 
  -9  -5   4      189.63      265.79     35.48 o 
  -8  -5   4      467.77      509.51     43.63 o 
  -7  -5   4        1.98       75.59     19.80 o 
  -6  -5   4       18.17       60.44     18.63 o 
  -5  -5   4    18827.11    19019.57    204.77 o 
  -4  -5   4    10198.63    11327.42    162.20 o 
  -3  -5   4     6265.55     6676.05    106.03 o 
  -2  -5   4     4380.91     3895.82     75.76 o 
  -1  -5   4    11490.08    11990.58    176.86 o 
   0  -5   4     1113.22     1555.10     43.37 o 
   1  -5   4     4679.37     4680.47     89.54 o 
   2  -5   4    24460.89    22761.31    298.72 o 
   3  -5   4    24698.95    23973.21    195.56 o 
   4  -5   4     2349.52     2140.67     45.92 o 
   5  -5   4     4497.66     4313.97     92.51 o 
   6  -5   4      208.89      284.20     32.76 o 
   7  -5   4      467.34      643.94     52.24 o 
   8  -5   4     2609.72     2557.85    128.52 o 
   9  -5   4     1378.72     1347.77     82.88 o 
  10  -5   4      886.43      921.36     80.45 o 
  11  -5   4     1537.41     1649.31    130.74 o 
  12  -5   4        6.80       67.52     32.96 o 
 -14  -4   4        3.14       46.03     35.65 o 
 -13  -4   4      153.49      154.43     71.48 o 
 -12  -4   4     1109.00     1437.33    140.62 o 
 -11  -4   4     6577.10     6468.73    276.58 o 
 -10  -4   4     1738.70     1941.24    137.11 o 
  -9  -4   4        2.36       45.58     20.38 o 
  -8  -4   4     2564.83     2489.24     81.22 o 
  -7  -4   4     1567.25     2010.70     67.65 o 
  -6  -4   4      186.95      155.87     22.28 o 
  -5  -4   4      590.83      557.20     41.56 o 
  -4  -4   4       67.08       42.09     18.24 o 
  -3  -4   4     2048.70     2105.63     50.73 o 
  -2  -4   4     2171.62     2245.96     48.87 o 
  -1  -4   4     5203.24     5194.62    106.08 o 
   0  -4   4      251.20      371.91     25.20 o 
   1  -4   4     4388.09     4166.29     96.15 o 
   2  -4   4     8653.88     7817.51    108.60 o 
   3  -4   4     1438.03     1251.86     38.96 o 
   4  -4   4     7391.07     6621.91     95.98 o 
   5  -4   4      655.43      624.60     38.46 o 
   6  -4   4     1353.75     1329.85     53.65 o 
   7  -4   4      272.37      258.61     32.53 o 
   8  -4   4      417.72      475.66     59.07 o 
   9  -4   4      624.36      590.30     49.98 o 
  10  -4   4      296.67      343.60     60.23 o 
  11  -4   4        6.02       46.88     62.17 o 
  12  -4   4      286.40      214.64     58.76 o 
 -14  -3   4      321.60      165.55     66.10 o 
 -13  -3   4       50.33      136.06     57.14 o 
 -12  -3   4      209.65      244.67     74.12 o 
 -11  -3   4     6352.77     6491.95    276.13 o 
 -10  -3   4     7979.96     8923.86    332.03 o 
  -9  -3   4      400.29      300.88     38.61 o 
  -8  -3   4       13.21       82.55     22.83 o 
  -7  -3   4        1.39       97.67     27.66 o 
  -6  -3   4     1241.00     1096.29     50.27 o 
  -5  -3   4     9716.31    10098.96    148.56 o 
  -4  -3   4     7908.54     8635.96    127.15 o 
  -3  -3   4     6149.86     6660.52    102.96 o 
  -2  -3   4     2035.38     2252.22     67.96 o 
  -1  -3   4     1616.59     2161.83     49.54 o 
   0  -3   4     3959.09     3763.63     66.38 o 
   1  -3   4     1411.22     1375.48     41.00 o 
   2  -3   4    14234.47    13709.91    257.40 o 
   3  -3   4    31656.93    31428.49    270.14 o 
   4  -3   4      516.30      499.25     45.66 o 
   5  -3   4     1948.49     1967.02     60.66 o 
   6  -3   4      622.71      572.11     47.50 o 
   7  -3   4      146.57      135.22     28.66 o 
   8  -3   4      767.61      879.86     71.49 o 
   9  -3   4      292.48      396.84     68.11 o 
  10  -3   4     1190.70     1173.91     79.04 o 
  11  -3   4      764.55      901.61    214.77 o 
  12  -3   4       62.60        5.27     43.72 o 
 -14  -2   4      314.27      203.13     70.98 o 
 -13  -2   4     2722.44     2920.10    167.50 o 
 -12  -2   4      835.98      726.01     96.12 o 
 -11  -2   4    12280.04    13253.92    520.62 o 
 -10  -2   4      328.30      427.92     41.32 o 
  -9  -2   4     1353.26     1663.40     73.34 o 
  -8  -2   4       12.47       34.50     19.03 o 
  -7  -2   4     3406.97     3207.71     79.43 o 
  -6  -2   4      479.84      423.69     32.90 o 
  -5  -2   4     4332.31     4177.25     88.84 o 
  -4  -2   4     6002.60     5592.89     96.39 o 
  -3  -2   4     3593.64     2955.30     60.62 o 
  -2  -2   4    16041.09    18230.64    228.20 o 
  -1  -2   4        9.68       92.84     21.71 o 
   0  -2   4     1300.98     1033.46     41.50 o 
   1  -2   4     1735.82     1895.96     49.55 o 
   2  -2   4    21550.20    18746.12    195.54 o 
   3  -2   4     2975.38     2911.93     90.44 o 
   4  -2   4     5398.27     5425.40    125.31 o 
   5  -2   4     2573.78     2432.95     72.76 o 
   6  -2   4      445.02      398.79     40.13 o 
   7  -2   4       13.09       27.59     15.51 o 
   8  -2   4     3455.23     3493.81    140.79 o 
   9  -2   4     2713.33     2752.65    108.91 o 
  10  -2   4      141.46      158.09     49.98 o 
  11  -2   4      416.06      396.44    110.74 o 
  12  -2   4        9.50      123.47     47.30 o 
 -14  -1   4     1223.00     1211.27    121.14 o 
 -13  -1   4       43.44      182.62     55.09 o 
 -12  -1   4     2272.84     2197.92    141.66 o 
 -11  -1   4      384.72      419.90     66.58 o 
 -10  -1   4       54.96      116.61     25.67 o 
  -9  -1   4      629.58      576.40     46.24 o 
  -8  -1   4     7779.51     7951.17    143.17 o 
  -7  -1   4     5362.12     5679.35     99.86 o 
  -6  -1   4    13993.63    13635.13    154.98 o 
  -5  -1   4     1551.09     1449.00     47.53 o 
  -4  -1   4     5734.16     6798.38    107.43 o 
  -3  -1   4     2038.24     1554.81     46.85 o 
  -2  -1   4     2386.20     2866.24     58.81 o 
  -1  -1   4     1035.41      914.90     40.46 o 
   0  -1   4    11414.96    10532.16    107.86 o 
   1  -1   4     3116.74     2526.42     61.44 o 
   2  -1   4    36850.00    35489.97    325.26 o 
   3  -1   4    33567.08    30141.75    256.89 o 
   4  -1   4     1445.52     1717.79     55.61 o 
   5  -1   4     3239.58     3268.82    123.20 o 
   6  -1   4     2139.03     2145.59     80.68 o 
   7  -1   4     2060.88     1845.36     75.88 o 
   8  -1   4     7125.54     7462.66    229.85 o 
   9  -1   4     3233.84     3342.39    140.46 o 
  10  -1   4     3728.73     3923.70    225.34 o 
  11  -1   4      202.52      161.08     93.48 o 
  12  -1   4      918.36      996.46    100.62 o 
 -15   0   4      526.10      486.66     98.99 o 
 -14   0   4       85.24      152.68     48.32 o 
 -13   0   4      310.15      146.86     79.58 o 
 -12   0   4     1187.16     1353.88    110.63 o 
 -11   0   4     1364.83     1608.27    117.32 o 
 -10   0   4      562.59      537.96     50.38 o 
  -9   0   4      382.78      511.11     43.87 o 
  -8   0   4      459.26      558.82     44.62 o 
  -7   0   4     1808.61     1651.35     62.72 o 
  -6   0   4    23475.53    23108.75    213.45 o 
  -5   0   4    11228.93    12534.85    170.11 o 
  -4   0   4    16335.41    17463.82    235.05 o 
  -3   0   4     5949.51     6409.61    103.27 o 
  -2   0   4    14846.13    13886.82    156.77 o 
  -1   0   4    18668.18    18987.77    151.78 o 
   0   0   4      879.66      799.63     36.22 o 
   1   0   4    14271.32    13669.56    132.46 o 
   2   0   4    39545.25    38485.42    298.74 o 
   3   0   4      898.24      925.27     45.60 o 
   4   0   4       77.91       88.53     20.52 o 
   5   0   4       97.62      123.56     31.73 o 
   6   0   4      654.11      762.75     50.18 o 
   7   0   4      931.15      954.25     72.87 o 
   8   0   4      103.94       88.18     21.25 o 
   9   0   4       13.59       81.34     45.78 o 
  10   0   4     1597.62     1533.12    138.62 o 
  11   0   4      783.01      880.85    137.28 o 
  12   0   4      219.24      202.73    108.82 o 
 -15   1   4      232.66      207.33     71.91 o 
 -14   1   4      647.40      409.13     67.84 o 
 -13   1   4        1.25        6.70     56.57 o 
 -12   1   4     3146.82     3212.12    163.60 o 
 -11   1   4     1955.33     1830.21    125.95 o 
 -10   1   4      534.89      639.98     51.57 o 
  -9   1   4     6364.95     6528.73    133.39 o 
  -8   1   4    10028.38    10122.09    164.35 o 
  -7   1   4     1988.29     1900.73     63.39 o 
  -6   1   4      110.93      176.81     23.80 o 
  -5   1   4     3051.48     2812.07     70.23 o 
  -4   1   4    13739.63    13877.76    164.96 o 
  -3   1   4    16272.64    16879.14    145.52 o 
  -2   1   4    35968.12    33742.13    227.91 o 
  -1   1   4     9048.07     7713.50    107.81 o 
   0   1   4      199.57      322.82     26.85 o 
   1   1   4     4883.37     4420.70     84.23 o 
   2   1   4     6615.66     6423.05    108.13 o 
   3   1   4     1435.87     1193.74     51.41 o 
   4   1   4      618.79      492.30     41.51 o 
   5   1   4     2468.80     2162.84     75.40 o 
   6   1   4        6.76       13.76     23.71 o 
   7   1   4     4691.56     4679.89    141.60 o 
   8   1   4     5156.45     4948.79    265.08 o 
   9   1   4      138.20      139.45     44.58 o 
  10   1   4      316.87      352.99     94.91 o 
  11   1   4       77.92       20.65     77.90 o 
  12   1   4        9.80      105.18     40.17 o 
 -14   2   4      882.96      778.43    136.39 o 
 -13   2   4      749.84      761.93    110.53 o 
 -12   2   4     1899.96     2085.73    131.79 o 
 -11   2   4      139.18      234.56     57.77 o 
 -10   2   4     1670.50     1645.57     83.45 o 
  -9   2   4     2727.93     2831.14     92.63 o 
  -8   2   4      593.16      613.23     43.16 o 
  -7   2   4       16.20       38.48     27.33 o 
  -6   2   4     3370.27     3500.80     84.50 o 
  -5   2   4        4.98       63.98     17.56 o 
  -4   2   4    36531.81    38450.94    423.06 o 
  -3   2   4    62192.45    66380.55    517.78 o 
  -2   2   4     5817.75     5552.24     74.02 o 
  -1   2   4     1673.23     1682.12     41.03 o 
   0   2   4     6296.05     5354.49     92.10 o 
   1   2   4     7622.10     7838.19    116.64 o 
   2   2   4    18054.33    18717.30    186.83 o 
   3   2   4      420.64      311.60     33.08 o 
   4   2   4     6530.00     6126.13    116.24 o 
   5   2   4       10.29       86.52     29.11 o 
   6   2   4      148.99      139.55     35.35 o 
   7   2   4    12274.39    12672.29    315.87 o 
   8   2   4     2652.84     2633.33    176.39 o 
   9   2   4     3636.62     3650.18    301.54 o 
  10   2   4      684.35      641.92    118.44 o 
  11   2   4      272.95       62.93     45.75 o 
 -14   3   4        3.81       74.79     80.54 o 
 -13   3   4     2050.14     1854.18    162.54 o 
 -12   3   4     7178.68     7636.37    363.36 o 
 -11   3   4     4045.70     4064.93    193.70 o 
 -10   3   4     2606.41     2750.64    107.74 o 
  -9   3   4      530.57      652.35     49.42 o 
  -8   3   4      406.03      479.45     44.68 o 
  -7   3   4      105.71      143.51     27.24 o 
  -6   3   4        7.26       46.23     20.47 o 
  -5   3   4    25912.54    26867.79    286.18 o 
  -4   3   4    27839.58    28896.63    302.66 o 
  -3   3   4     7545.71     7630.09    167.38 o 
  -2   3   4       23.39      121.01     19.23 o 
  -1   3   4     6467.86     6378.04    141.00 o 
   0   3   4     2438.07     2159.99     43.51 o 
   1   3   4    11083.80     9798.58    155.08 o 
   2   3   4      118.09       37.12     19.65 o 
   3   3   4     3914.41     3658.00     88.98 o 
   4   3   4       57.78      109.50     24.99 o 
   5   3   4      227.08      268.02     30.63 o 
   6   3   4     1931.89     1789.51     92.24 o 
   7   3   4      452.66      370.75     55.77 o 
   8   3   4      782.49      760.10     69.33 o 
   9   3   4     1889.76     1962.85    147.86 o 
  10   3   4       60.64      123.16     50.36 o 
  11   3   4       79.44       81.96     40.08 o 
 -14   4   4      207.57      230.56     66.11 o 
 -13   4   4      229.69      225.82     65.20 o 
 -12   4   4      382.04      314.23     78.73 o 
 -11   4   4     1594.12     1559.16     92.77 o 
 -10   4   4      485.04      440.15     43.71 o 
  -9   4   4      875.08      959.92     60.68 o 
  -8   4   4      546.61      471.70     53.90 o 
  -7   4   4     1299.49     1086.65     50.21 o 
  -6   4   4     1577.45     1582.97     60.19 o 
  -5   4   4     3718.74     3917.28     78.67 o 
  -4   4   4      852.64      935.30     41.17 o 
  -3   4   4      101.33      144.80     16.79 o 
  -2   4   4      254.31      207.20     22.49 o 
  -1   4   4      878.70     1114.82     26.09 o 
   0   4   4     1210.32     1318.63     36.48 o 
   1   4   4    16385.80    15595.68    157.13 o 
   2   4   4     7379.22     6943.51    109.45 o 
   3   4   4     1121.37     1146.07     52.60 o 
   4   4   4       11.40       14.03     19.17 o 
   5   4   4     9178.74     9271.04    215.83 o 
   6   4   4       35.39       89.28     31.49 o 
   7   4   4     1550.88     1402.84    138.31 o 
   8   4   4      500.03      489.35     95.79 o 
   9   4   4     6214.34     6251.16    251.68 o 
  10   4   4     1480.63     1360.20    129.95 o 
 -14   5   4       37.01       83.52     47.46 o 
 -13   5   4      227.27      166.34    134.47 o 
 -12   5   4      265.11      346.85     61.08 o 
 -11   5   4      108.38       97.62     21.36 o 
 -10   5   4      616.01      599.66     48.51 o 
  -9   5   4     2739.48     2711.80     99.42 o 
  -8   5   4     7368.57     7413.59    181.38 o 
  -7   5   4       27.58       52.33     19.83 o 
  -6   5   4       34.47       60.25     20.64 o 
  -5   5   4     8890.87     9540.75    139.42 o 
  -4   5   4     2688.54     2847.06     64.80 o 
  -3   5   4       60.24       40.30     10.20 o 
  -2   5   4       57.10       55.15     11.29 o 
  -1   5   4     3403.03     2808.55    110.68 o 
   0   5   4     5932.90     5526.65    164.64 o 
   1   5   4    36822.95    36801.18    437.17 o 
   2   5   4    25304.06    25842.00    217.68 o 
   3   5   4     1781.97     1978.11     59.29 o 
   4   5   4     7143.48     6528.83    113.28 o 
   5   5   4     3351.98     3383.86     99.82 o 
   6   5   4        5.85       23.62     26.05 o 
   7   5   4       58.34       57.83     45.83 o 
   8   5   4     7490.82     7371.08    205.86 o 
   9   5   4     6112.12     6775.38    240.60 o 
  10   5   4       13.29       49.14     62.08 o 
 -13   6   4      779.26      738.94    117.45 o 
 -12   6   4      638.19      669.29    107.94 o 
 -11   6   4      795.38      756.20     88.09 o 
 -10   6   4      394.76      327.34     40.05 o 
  -9   6   4      207.28      321.15     43.08 o 
  -8   6   4      107.99       82.32     25.12 o 
  -7   6   4      810.83      808.22     52.05 o 
  -6   6   4     8428.54     8233.02    127.23 o 
  -5   6   4     7797.02     7403.20    158.78 o 
  -4   6   4     1132.30     1081.15     39.23 o 
  -3   6   4     1263.28     1148.85     46.91 o 
  -2   6   4     3416.46     3640.68    126.77 o 
  -1   6   4     1523.48     1309.95     89.31 o 
   0   6   4     1603.13     1469.45     98.76 o 
   1   6   4     2189.54     1790.58    108.43 o 
   2   6   4     4488.30     4506.68     68.35 o 
   3   6   4       97.43      106.43     23.32 o 
   4   6   4        2.58        7.30     15.85 o 
   5   6   4      531.82      524.70     48.77 o 
   6   6   4     2666.80     2779.09    102.85 o 
   7   6   4      342.59      438.13     74.43 o 
   8   6   4     1597.77     1651.21    120.08 o 
   9   6   4      686.24      527.78    242.33 o 
 -13   7   4      350.55      218.27     51.85 o 
 -12   7   4      685.02      644.46    112.18 o 
 -11   7   4       79.99       97.90     30.82 o 
 -10   7   4      297.24      277.48     53.67 o 
  -9   7   4     1446.24     1447.35     66.97 o 
  -8   7   4     4367.38     4319.14    133.81 o 
  -7   7   4      366.19      343.56     34.96 o 
  -6   7   4      775.90      699.58     49.68 o 
  -5   7   4      938.48      953.41     48.82 o 
  -4   7   4      456.30      419.01     44.59 o 
  -3   7   4      638.20      683.41     71.59 o 
  -2   7   4      234.85      384.51     58.87 o 
  -1   7   4      351.40      250.75     50.65 o 
   0   7   4      122.52       82.79     35.57 o 
   1   7   4     2988.64     2812.19    154.86 o 
   2   7   4     7407.85     7255.94    677.38 o 
   3   7   4       79.57       77.65     22.49 o 
   4   7   4       62.50       84.73     30.71 o 
   5   7   4     1845.52     1920.20     81.30 o 
   6   7   4      141.28      130.57     80.64 o 
   7   7   4      368.19      279.01     52.43 o 
   8   7   4     1356.67     1346.98    209.73 o 
   9   7   4      843.72      754.23     98.39 o 
 -12   8   4      731.56      819.30    117.69 o 
 -11   8   4     1465.31     1472.79    117.08 o 
 -10   8   4      940.83      691.04     80.66 o 
  -9   8   4       54.29       88.18     24.84 o 
  -8   8   4      948.05      896.51     62.93 o 
  -7   8   4      925.00      862.13     58.59 o 
  -6   8   4      844.23      811.98     41.60 o 
  -5   8   4     7747.13     8489.20    144.73 o 
  -4   8   4     8060.69     8553.04    191.27 o 
  -3   8   4     1298.61     1124.09     91.15 o 
  -2   8   4     3125.04     3019.72    132.85 o 
  -1   8   4     1900.12     1704.06    113.72 o 
   0   8   4       87.95      143.88     69.51 o 
   1   8   4     1218.19      995.59    104.21 o 
   2   8   4     2827.61     2801.10    227.23 o 
   3   8   4      120.26       42.19     18.22 o 
   4   8   4       63.21        6.67     24.51 o 
   5   8   4       63.81       77.92     21.01 o 
   6   8   4      636.89      629.83    153.65 o 
   7   8   4      634.91      658.68    194.87 o 
   8   8   4      687.77      390.23    128.48 o 
 -11   9   4      564.92      538.25     77.17 o 
 -10   9   4      125.67      105.05     42.65 o 
  -9   9   4       52.58       35.41     22.82 o 
  -8   9   4     2022.19     1930.99     99.63 o 
  -7   9   4     1840.63     1959.93     87.53 o 
  -6   9   4        9.39       28.13     23.76 o 
  -5   9   4      489.66      447.36     26.86 o 
  -4   9   4      140.06      142.12     45.57 o 
  -3   9   4     1045.63     1079.99    134.71 o 
  -2   9   4       68.57      105.70     34.38 o 
  -1   9   4       18.08       54.15     18.31 o 
   0   9   4      166.21      125.60     73.35 o 
   1   9   4       64.16      123.68     78.14 o 
   2   9   4      409.84      396.94    106.43 o 
   3   9   4      580.78      623.69    122.72 o 
   4   9   4     1087.17     1371.07    200.39 o 
   5   9   4     2640.66     3486.15    266.54 o 
   6   9   4        0.06      178.33     94.92 o 
   7   9   4      259.56      373.93    133.75 o 
 -10  10   4       17.07       -0.23     40.03 o 
  -9  10   4        2.79       55.22     28.92 o 
  -8  10   4      371.86      279.37     80.48 o 
  -7  10   4     1654.46     1643.99    104.59 o 
  -6  10   4     2676.72     2484.28    121.03 o 
  -5  10   4     2890.70     2996.79    181.01 o 
  -4  10   4     2744.58     2568.28    262.23 o 
  -3  10   4       59.12      136.32     48.71 o 
  -2  10   4     1437.83     1466.47    172.10 o 
  -1  10   4      614.46      684.10    116.01 o 
   0  10   4     2017.27     2143.37    225.32 o 
   1  10   4     2628.94     2554.21    212.37 o 
   2  10   4     2990.57     3076.27    230.11 o 
   3  10   4      936.69     1158.69    218.60 o 
   4  10   4      725.95      802.03    139.50 o 
   5  10   4      183.55      247.85     92.52 o 
  -9  11   4       52.57       67.12     34.52 o 
  -8  11   4      157.08      144.30     59.44 o 
  -7  11   4      830.47      843.73    115.53 o 
  -6  11   4     2396.00     2735.42    196.55 o 
  -5  11   4     2235.87     2946.35    199.91 o 
  -4  11   4        1.43       21.57     36.91 o 
  -3  11   4     2058.80     2023.52    222.92 o 
  -2  11   4      274.13      229.63     83.89 o 
  -1  11   4      890.17     1074.80    198.47 o 
   0  11   4     1642.95     1681.23    215.73 o 
   1  11   4     1893.66     2192.75    207.58 o 
   2  11   4     1563.92     2385.46    225.79 o 
   3  11   4       20.42       43.15     72.87 o 
   4  11   4      219.76      375.37    119.85 o 
  -7  12   4       25.66       27.33     27.80 o 
  -6  12   4       66.12       69.51     36.91 o 
  -5  12   4       74.72       93.48     51.77 o 
  -4  12   4      631.73      512.95    121.77 o 
  -3  12   4      433.37      552.26    121.29 o 
  -2  12   4      303.97      236.34     72.39 o 
  -1  12   4      956.27     1215.26    154.36 o 
   0  12   4       51.15       73.83     40.27 o 
   1  12   4       65.13       43.15     42.19 o 
   2  12   4       61.92      101.63     70.95 o 
  -2 -15   5      705.21      508.64     83.41 o 
  -1 -15   5     1441.60     1022.55    111.22 o 
   1 -15   5      341.35      185.05     67.59 o 
   2 -15   5      642.53      682.18    106.90 o 
  -5 -14   5      160.23       92.58     37.53 o 
  -4 -14   5      154.90      103.10     32.62 o 
  -3 -14   5        3.90        6.69     26.81 o 
  -2 -14   5      134.19      103.04     28.10 o 
  -1 -14   5      137.36      112.44     23.05 o 
   0 -14   5      494.41      157.24     66.64 o 
   1 -14   5      591.14      435.27    200.39 o 
   2 -14   5       13.48       84.37     56.57 o 
   3 -14   5        1.69      126.08     71.91 o 
   4 -14   5      548.72      412.76    106.43 o 
   5 -14   5      637.19      602.12    120.33 o 
  -7 -13   5      162.96      108.06     34.70 o 
  -6 -13   5       20.98       52.36     29.00 o 
  -5 -13   5       93.51       72.59     24.42 o 
  -4 -13   5       91.38      108.65     23.53 o 
  -3 -13   5      209.53      129.96     29.32 o 
  -2 -13   5     3237.65     3273.67     89.12 o 
  -1 -13   5     4286.48     4674.24    149.61 o 
   0 -13   5     1202.33     1236.42    103.37 o 
   1 -13   5     1393.72     1323.50    146.76 o 
   2 -13   5     1687.25     1629.56    397.90 o 
   3 -13   5       11.86      121.77     36.91 o 
   4 -13   5     1398.79     1364.35    157.24 o 
   5 -13   5     2174.22     2366.77    204.22 o 
   6 -13   5      245.84      293.39    106.43 o 
   7 -13   5        0.11       40.27     48.42 o 
  -9 -12   5     1979.65     1786.47    211.17 o 
  -8 -12   5        6.87      101.76     40.75 o 
  -7 -12   5        0.06      -11.23     94.92 o 
  -6 -12   5       24.49      104.54     30.28 o 
  -5 -12   5     3002.17     3134.85    182.12 o 
  -4 -12   5      958.30     1092.51     56.23 o 
  -3 -12   5       29.99       63.14     18.55 o 
  -2 -12   5      601.15      409.53     43.45 o 
  -1 -12   5     2610.86     2365.78     69.54 o 
   0 -12   5        0.45        7.05     20.79 o 
   1 -12   5      827.06      824.76     77.05 o 
   2 -12   5      522.10      574.16     89.38 o 
   3 -12   5      154.86       63.82     26.93 o 
   4 -12   5        2.96      127.04     36.43 o 
   5 -12   5      382.92      407.48    107.38 o 
   6 -12   5      545.25      473.16    126.56 o 
   7 -12   5       48.53       43.62     44.58 o 
 -10 -11   5      109.61       48.38     33.23 o 
  -9 -11   5      724.38      487.22     81.54 o 
  -8 -11   5       95.06       81.93     42.76 o 
  -7 -11   5      218.29      316.78     69.11 o 
  -6 -11   5      608.08      538.61     91.81 o 
  -5 -11   5     1307.58     1206.46     90.23 o 
  -4 -11   5     1740.80     1675.85     65.52 o 
  -3 -11   5     2898.32     2803.65     92.17 o 
  -2 -11   5     1768.67     1685.29     70.46 o 
  -1 -11   5      781.94      683.01     44.84 o 
   0 -11   5      116.42       79.05     14.17 o 
   1 -11   5      730.35      638.39    118.89 o 
   2 -11   5      166.06      124.55     49.03 o 
   3 -11   5     1103.65      973.47    101.63 o 
   4 -11   5     5910.34     5617.06    289.55 o 
   5 -11   5     5095.91     5186.08    379.20 o 
   6 -11   5       47.50      117.93     60.88 o 
   7 -11   5      277.84      219.08    111.22 o 
   8 -11   5       25.03      -27.33     66.16 o 
   9 -11   5       97.39       -2.40     70.95 o 
 -11 -10   5       74.57      135.34     48.66 o 
 -10 -10   5      495.74      583.79     76.59 o 
  -9 -10   5     3269.82     3318.28    158.12 o 
  -8 -10   5      341.10      149.02     46.00 o 
  -7 -10   5     3899.61     3408.36    119.82 o 
  -6 -10   5     1182.49     1113.09     65.71 o 
  -5 -10   5        8.07       10.05     16.51 o 
  -4 -10   5     1612.50     1832.89     78.22 o 
  -3 -10   5      473.27      619.17     45.46 o 
  -2 -10   5     2375.13     2746.74     85.94 o 
  -1 -10   5     1773.38     1937.64     67.23 o 
   0 -10   5     1741.82     1498.10     53.03 o 
   1 -10   5      452.81      370.07     96.36 o 
   2 -10   5      165.65      162.40     50.10 o 
   3 -10   5     5421.47     5636.89    200.07 o 
   4 -10   5     9546.82    10185.25    391.38 o 
   5 -10   5      373.91      315.44     84.85 o 
   6 -10   5      367.05      256.48     95.40 o 
   7 -10   5      322.44       93.48     59.44 o 
   8 -10   5      100.52      131.83     89.17 o 
   9 -10   5        5.76      -30.20     74.79 o 
 -12  -9   5      548.51      181.39     87.73 o 
 -11  -9   5      199.47       65.96     41.67 o 
 -10  -9   5       72.11       81.50     31.84 o 
  -9  -9   5        2.62      112.23     37.51 o 
  -8  -9   5     1119.90      914.30     90.53 o 
  -7  -9   5      295.29      214.05     40.09 o 
  -6  -9   5       41.99       69.51     23.00 o 
  -5  -9   5       57.45      109.39     23.53 o 
  -4  -9   5     1182.28     1144.36     56.79 o 
  -3  -9   5      360.22      392.38     36.41 o 
  -2  -9   5      563.05      494.53     33.29 o 
  -1  -9   5     2617.05     2705.14     62.96 o 
   0  -9   5     2177.48     2183.36     68.70 o 
   1  -9   5     1024.03      948.12     80.60 o 
   2  -9   5      401.21      354.71     67.08 o 
   3  -9   5      243.16      172.73     49.69 o 
   4  -9   5      342.12      117.93     54.65 o 
   5  -9   5     1433.98     1533.10    162.04 o 
   6  -9   5       35.82       36.91     74.79 o 
   7  -9   5      241.76      228.67     85.81 o 
   8  -9   5      927.76     1186.98    192.72 o 
   9  -9   5     1239.59     1750.27    247.37 o 
  10  -9   5      601.55      640.47    152.93 o 
 -12  -8   5       82.61       57.87     32.25 o 
 -11  -8   5       68.16       79.39     45.67 o 
 -10  -8   5     1773.44     1531.66    186.00 o 
  -9  -8   5     3006.98     2780.60    141.73 o 
  -8  -8   5     3147.80     3381.99    124.63 o 
  -7  -8   5     3358.81     3944.16    104.16 o 
  -6  -8   5      734.10      620.46     45.03 o 
  -5  -8   5     1967.26     1901.38     63.80 o 
  -4  -8   5     6383.38     6301.06    113.24 o 
  -3  -8   5     1123.98     1060.79     47.50 o 
  -2  -8   5    18141.90    19109.60    333.66 o 
  -1  -8   5    10841.39    10954.54    195.91 o 
   0  -8   5      766.05      617.55     34.53 o 
   1  -8   5        9.83       72.87     41.15 o 
   2  -8   5       43.67      180.33    100.19 o 
   3  -8   5     6476.44     6384.08    182.34 o 
   4  -8   5     5571.36     5383.37    173.90 o 
   5  -8   5      663.76      622.67     77.89 o 
   6  -8   5     2733.73     2667.83    212.37 o 
   7  -8   5     1721.69     1843.46    107.19 o 
   8  -8   5     1393.49     1714.87     76.21 o 
   9  -8   5      533.35      550.78     79.87 o 
  10  -8   5       37.91      190.80     86.77 o 
  11  -8   5      376.26      623.69    145.74 o 
 -13  -7   5      345.91      140.61     85.09 o 
 -12  -7   5       17.23       64.30     73.83 o 
 -11  -7   5      453.78      338.63     82.12 o 
 -10  -7   5     3278.69     3085.41    155.23 o 
  -9  -7   5     6165.65     6247.96    266.73 o 
  -8  -7   5     4151.38     4681.68    194.02 o 
  -7  -7   5     1326.20     1009.82     57.74 o 
  -6  -7   5     2059.02     2049.13     72.00 o 
  -5  -7   5     1195.24     1190.68     53.82 o 
  -4  -7   5      602.64      602.59     40.05 o 
  -3  -7   5    16470.70    16885.12    205.99 o 
  -2  -7   5    35585.96    36537.98    310.71 o 
  -1  -7   5     1999.89     2018.09     67.12 o 
   0  -7   5     1768.18     1525.26     38.31 o 
   1  -7   5     4277.92     4168.19     54.35 o 
   2  -7   5      102.04      127.36     36.41 o 
   3  -7   5       45.49      103.04     32.50 o 
   4  -7   5     1491.09     1349.20     97.26 o 
   5  -7   5     2122.79     2053.69     89.46 o 
   6  -7   5     5487.01     5833.74    164.29 o 
   7  -7   5     1480.85     1552.40     70.20 o 
   8  -7   5     1147.55     1327.13     61.43 o 
   9  -7   5      227.40      304.35     58.92 o 
  10  -7   5      314.42      316.73     93.36 o 
  11  -7   5      209.84      143.82     56.57 o 
 -13  -6   5       51.52       35.28     87.01 o 
 -12  -6   5      143.77      113.52     42.62 o 
 -11  -6   5      301.73      168.39     58.47 o 
 -10  -6   5       45.81       31.98     23.37 o 
  -9  -6   5     2186.60     2593.11    144.86 o 
  -8  -6   5      793.99      654.09     54.25 o 
  -7  -6   5      461.77      434.24     39.09 o 
  -6  -6   5      973.16     1029.11     52.83 o 
  -5  -6   5     6644.08     6481.66    117.25 o 
  -4  -6   5      767.17      606.64     36.83 o 
  -3  -6   5     3297.98     3386.70     69.40 o 
  -2  -6   5     1199.38     1319.11     43.30 o 
  -1  -6   5     2949.79     3008.23     56.36 o 
   0  -6   5       31.46       54.06     19.72 o 
   1  -6   5     4080.24     3683.42     59.58 o 
   2  -6   5      125.76      227.99     21.25 o 
   3  -6   5    15759.24    15080.88    184.04 o 
   4  -6   5     8196.15     7851.59    109.81 o 
   5  -6   5      361.71      467.19     30.81 o 
   6  -6   5       87.98      109.93     18.16 o 
   7  -6   5      661.18      679.41     47.89 o 
   8  -6   5      389.55      363.16     47.28 o 
   9  -6   5      239.40      253.59     46.29 o 
  10  -6   5      768.41      810.63    107.57 o 
  11  -6   5     2283.51     2178.88    139.68 o 
 -14  -5   5      633.31      542.53    153.41 o 
 -13  -5   5      360.05      390.54     90.61 o 
 -12  -5   5        6.91       98.54     35.94 o 
 -11  -5   5     2255.39     2812.56    150.22 o 
 -10  -5   5     5560.42     5331.72    326.71 o 
  -9  -5   5     3947.79     3966.98    126.27 o 
  -8  -5   5      125.27      132.37     26.09 o 
  -7  -5   5     5985.29     6758.29    146.98 o 
  -6  -5   5     1050.26     1064.99     54.96 o 
  -5  -5   5     2318.91     2287.22     80.89 o 
  -4  -5   5      975.43      755.58     37.47 o 
  -3  -5   5    34460.68    36121.93    312.12 o 
  -2  -5   5    20186.91    21269.58    258.12 o 
  -1  -5   5      164.79      208.51     19.09 o 
   0  -5   5     3046.36     2715.60     50.53 o 
   1  -5   5     4924.99     4306.49     82.11 o 
   2  -5   5     4424.36     4062.03     80.15 o 
   3  -5   5    13716.79    12754.38    178.39 o 
   4  -5   5       33.68       52.98     13.29 o 
   5  -5   5     2783.14     2795.14     69.12 o 
   6  -5   5      132.06      143.31     33.91 o 
   7  -5   5     1099.74     1204.72     72.58 o 
   8  -5   5       76.78       86.10     25.13 o 
   9  -5   5       21.20       51.38     36.02 o 
  10  -5   5     1663.00     1693.33    113.42 o 
  11  -5   5     1585.68     1728.15    125.37 o 
 -14  -4   5      624.59      547.93     97.06 o 
 -13  -4   5     1924.17     1749.48    142.74 o 
 -12  -4   5        1.34       40.36     52.97 o 
 -11  -4   5     1387.50     1604.53    120.43 o 
 -10  -4   5      934.69     1109.03    110.38 o 
  -9  -4   5     4874.27     4640.65    138.73 o 
  -8  -4   5        0.51       56.08     19.32 o 
  -7  -4   5      731.99      739.86     47.83 o 
  -6  -4   5       93.54       91.32     27.46 o 
  -5  -4   5     3149.04     3113.93     79.54 o 
  -4  -4   5    11312.65    12023.40    180.61 o 
  -3  -4   5     6117.89     6074.39    101.47 o 
  -2  -4   5     8560.90     9444.56    132.31 o 
  -1  -4   5     3640.41     3385.35     70.36 o 
   0  -4   5     1818.55     1275.03     52.10 o 
   1  -4   5     7256.50     7952.91    116.59 o 
   2  -4   5    11060.02    10897.05    171.15 o 
   3  -4   5     3557.82     3252.86     67.90 o 
   4  -4   5     1454.86     1369.10     64.49 o 
   5  -4   5      822.48      908.01     48.41 o 
   6  -4   5      347.98      357.94     40.66 o 
   7  -4   5       43.90       89.43     23.48 o 
   8  -4   5      509.63      533.83     58.24 o 
   9  -4   5       20.67       14.18     26.22 o 
  10  -4   5      137.49       79.83     28.37 o 
  11  -4   5      671.42      467.10    135.60 o 
 -14  -3   5      849.11      722.26    101.69 o 
 -13  -3   5      368.60      362.03     79.82 o 
 -12  -3   5      205.12      210.13     56.21 o 
 -11  -3   5      424.85      245.84     81.74 o 
 -10  -3   5     1660.28     1517.17    115.74 o 
  -9  -3   5     1171.16     1360.91     78.61 o 
  -8  -3   5      484.85      627.43     47.79 o 
  -7  -3   5      407.85      526.76     38.81 o 
  -6  -3   5     2334.43     2731.14     70.69 o 
  -5  -3   5     7982.34     7739.38    140.35 o 
  -4  -3   5     3484.64     3362.03     77.17 o 
  -3  -3   5    17298.61    19450.28    209.31 o 
  -2  -3   5    10351.80    11314.96    200.73 o 
  -1  -3   5     1706.05     1493.77     43.75 o 
   0  -3   5       80.17      125.63     26.30 o 
   1  -3   5     6648.40     5519.08     93.35 o 
   2  -3   5     1406.37     1582.91     49.80 o 
   3  -3   5    15358.92    15040.03    159.37 o 
   4  -3   5     4013.90     3969.93     80.07 o 
   5  -3   5     1306.35     1441.46     59.02 o 
   6  -3   5      475.77      519.74     43.53 o 
   7  -3   5       97.85      142.88     23.42 o 
   8  -3   5        5.33       73.61     22.85 o 
   9  -3   5      283.51      303.55     52.75 o 
  10  -3   5     5124.07     5905.98    215.37 o 
  11  -3   5     1934.64     2012.02    147.17 o 
  12  -3   5        1.36      128.48     91.56 o 
 -14  -2   5      233.84      101.85     58.01 o 
 -13  -2   5     3683.39     4230.84    195.65 o 
 -12  -2   5       95.97      166.97     55.32 o 
 -11  -2   5     1869.28     1534.51    113.55 o 
 -10  -2   5     6081.22     5897.18    242.49 o 
  -9  -2   5    14642.43    14620.87    329.69 o 
  -8  -2   5     5225.09     5496.33    108.50 o 
  -7  -2   5      355.53      430.21     38.83 o 
  -6  -2   5     5281.63     5349.94    113.95 o 
  -5  -2   5    10994.67    11601.85    156.57 o 
  -4  -2   5    10547.38    10190.38    146.45 o 
  -3  -2   5    13775.99    14269.83    152.49 o 
  -2  -2   5     4210.49     4470.92     83.20 o 
  -1  -2   5     4437.02     4175.70     80.08 o 
   0  -2   5     1141.28     1365.65     45.00 o 
   1  -2   5     3003.51     2809.16     67.78 o 
   2  -2   5     2184.30     1907.23     57.74 o 
   3  -2   5      276.98      516.00     36.41 o 
   4  -2   5      788.42      808.84     48.11 o 
   5  -2   5        6.70       52.20     21.38 o 
   6  -2   5      674.20      655.41     55.21 o 
   7  -2   5      768.98      713.24     58.33 o 
   8  -2   5     2357.47     2135.65    103.46 o 
   9  -2   5      285.24      317.71     47.39 o 
  10  -2   5      742.57     1026.57    138.53 o 
  11  -2   5     1361.62     1104.11    157.48 o 
 -15  -1   5      196.56      247.99     63.47 o 
 -14  -1   5     1831.20     1484.23    134.38 o 
 -13  -1   5     1388.73     1344.70    138.18 o 
 -12  -1   5        3.39       12.69     37.20 o 
 -11  -1   5      889.27      769.97     98.14 o 
 -10  -1   5     5883.42     5904.07    315.33 o 
  -9  -1   5      667.34      768.11     55.57 o 
  -8  -1   5     1036.55      993.58     54.69 o 
  -7  -1   5     4556.08     4388.16     92.25 o 
  -6  -1   5    28586.76    29051.84    263.70 o 
  -5  -1   5     1827.32     2302.85     64.15 o 
  -4  -1   5     4981.39     5368.36    106.70 o 
  -3  -1   5     6636.43     7123.47    112.32 o 
  -2  -1   5      103.50      305.70     42.72 o 
  -1  -1   5      735.55     1035.69     42.97 o 
   0  -1   5       24.21       66.75     24.31 o 
   1  -1   5     6476.67     7204.47    116.17 o 
   2  -1   5    16619.55    15849.68    188.82 o 
   3  -1   5    14100.13    13977.34    178.87 o 
   4  -1   5    13520.19    13395.80    175.47 o 
   5  -1   5      722.81      891.80     55.84 o 
   6  -1   5     3306.55     2881.02    166.94 o 
   7  -1   5      458.59      455.85     48.02 o 
   8  -1   5       89.33      131.64     35.70 o 
   9  -1   5      269.64      118.67     54.17 o 
  10  -1   5     8531.76     8943.47    367.57 o 
  11  -1   5     2023.36     1721.99    198.42 o 
 -15   0   5     1691.62     1281.28    263.91 o 
 -14   0   5      511.17      522.93     91.80 o 
 -13   0   5      562.58      737.67    113.35 o 
 -12   0   5      391.16      536.59     92.94 o 
 -11   0   5     1159.16      979.08     96.75 o 
 -10   0   5     1471.86     1504.12     78.75 o 
  -9   0   5     5375.85     5794.34    126.11 o 
  -8   0   5     3725.80     4018.29     97.61 o 
  -7   0   5    15776.89    16696.89    229.63 o 
  -6   0   5       15.51       68.27     19.82 o 
  -5   0   5     1126.45     1119.38     45.35 o 
  -4   0   5    23007.29    21468.52    341.27 o 
  -3   0   5    24832.71    22848.81    201.19 o 
  -2   0   5    35485.49    35601.77    275.81 o 
  -1   0   5     2854.45     2797.22     65.01 o 
   0   0   5    24751.50    24531.53    213.49 o 
   1   0   5     2433.30     2153.90     56.88 o 
   2   0   5    12168.22    10985.68    180.55 o 
   3   0   5    27995.74    25067.34    312.69 o 
   4   0   5    34938.42    35120.86    433.64 o 
   5   0   5     6370.17     6845.52    121.07 o 
   6   0   5      408.06      468.27     59.81 o 
   7   0   5      529.82      485.02     72.24 o 
   8   0   5     1264.41     1191.29    114.48 o 
   9   0   5     4481.28     4668.79    253.55 o 
  10   0   5     2612.88     2975.93    164.92 o 
  11   0   5      197.58      177.75     51.72 o 
 -15   1   5      243.69      197.69     76.22 o 
 -14   1   5       64.06       85.94     43.19 o 
 -13   1   5      725.20      770.93    121.70 o 
 -12   1   5      621.07      599.88     75.54 o 
 -11   1   5     1747.24     1924.97    124.82 o 
 -10   1   5     9540.45     9870.51    353.31 o 
  -9   1   5     1183.29     1314.38     62.63 o 
  -8   1   5      659.82      729.99     55.08 o 
  -7   1   5       62.64       57.24     19.81 o 
  -6   1   5      966.31      851.78     43.93 o 
  -5   1   5     9932.73    10075.11    168.44 o 
  -4   1   5    19303.49    19007.41    220.45 o 
  -3   1   5    20039.20    19775.21    186.28 o 
  -2   1   5     4118.39     4500.03     86.40 o 
  -1   1   5    31240.26    31101.04    249.72 o 
   0   1   5      123.87      183.64     24.81 o 
   1   1   5     4049.50     3920.31     87.69 o 
   2   1   5      246.25      358.51     33.56 o 
   3   1   5    10498.10     9513.22    139.60 o 
   4   1   5     3577.39     3173.45     92.94 o 
   5   1   5      364.76      335.49     47.37 o 
   6   1   5      499.07      627.93     70.79 o 
   7   1   5     2106.64     1913.09     93.69 o 
   8   1   5     1182.34     1114.45    104.64 o 
   9   1   5      254.29      202.07     38.21 o 
  10   1   5      439.46      290.19     96.03 o 
  11   1   5       54.28       94.94     34.78 o 
 -14   2   5       18.99       22.96     42.31 o 
 -13   2   5     1387.57     1335.11    128.86 o 
 -12   2   5      387.32      315.63    104.27 o 
 -11   2   5     1880.88     2249.95    157.00 o 
 -10   2   5        2.72       52.43     22.17 o 
  -9   2   5      184.23      238.94     31.75 o 
  -8   2   5        8.83       68.36     37.23 o 
  -7   2   5       94.40      121.30     22.35 o 
  -6   2   5     2522.81     2548.35     66.75 o 
  -5   2   5      300.94      482.31     34.37 o 
  -4   2   5     2072.85     2133.09     55.95 o 
  -3   2   5    22059.50    23230.93    194.55 o 
  -2   2   5    53581.22    54090.95    567.11 o 
  -1   2   5      904.31      835.54     34.69 o 
   0   2   5    13897.07    13816.26    210.66 o 
   1   2   5      277.27      205.65     35.98 o 
   2   2   5      113.56      128.23     24.49 o 
   3   2   5       95.32      115.28     46.98 o 
   4   2   5     8913.64     8421.59    128.81 o 
   5   2   5     4957.24     5128.32    119.85 o 
   6   2   5     3169.27     2875.38    116.87 o 
   7   2   5      340.39      345.76     79.35 o 
   8   2   5       41.82       80.22     38.08 o 
   9   2   5     4483.68     4791.91    216.21 o 
  10   2   5      382.78      328.03     63.57 o 
  11   2   5      648.43      468.85     88.21 o 
 -14   3   5      473.66      306.55     55.24 o 
 -13   3   5     1322.31     1190.83    227.71 o 
 -12   3   5       92.88       88.70     28.52 o 
 -11   3   5      803.88      922.18     97.58 o 
 -10   3   5     3823.85     3814.28    128.43 o 
  -9   3   5     3223.12     3118.40    108.32 o 
  -8   3   5     5302.11     5273.80    114.19 o 
  -7   3   5     1631.05     1413.59     56.88 o 
  -6   3   5     3785.78     3544.90     88.64 o 
  -5   3   5      130.41      184.41     21.38 o 
  -4   3   5     9920.76    10310.53    128.62 o 
  -3   3   5    54016.75    55134.29    748.81 o 
  -2   3   5    13137.21    12754.77    126.16 o 
  -1   3   5     5861.94     5914.98    129.74 o 
   0   3   5     1291.58     1560.75     45.79 o 
   1   3   5      190.68      277.92     27.50 o 
   2   3   5      111.22      155.34     17.93 o 
   3   3   5     4655.74     4910.27    132.58 o 
   4   3   5     4046.71     3823.17    104.07 o 
   5   3   5      845.12      769.99     55.81 o 
   6   3   5     1314.03     1261.96     87.81 o 
   7   3   5      205.22      125.70     31.52 o 
   8   3   5     7497.36     7931.14    379.49 o 
   9   3   5     1757.56     1606.35    168.75 o 
  10   3   5      190.42       89.21     35.18 o 
 -14   4   5        0.56      100.39     37.55 o 
 -13   4   5      220.40      144.38     65.86 o 
 -12   4   5       48.27       79.66     34.21 o 
 -11   4   5      454.06      418.96     72.30 o 
 -10   4   5     2344.29     2187.85     96.42 o 
  -9   4   5     7243.06     7414.68    208.28 o 
  -8   4   5     1573.52     1568.97     66.50 o 
  -7   4   5      624.69      749.78     46.55 o 
  -6   4   5      407.77      504.72     36.74 o 
  -5   4   5       16.59       84.58     19.56 o 
  -4   4   5     1825.24     1868.14     61.34 o 
  -3   4   5      884.69      740.19     32.87 o 
  -2   4   5       10.92       25.42     21.52 o 
  -1   4   5     5061.73     4985.97     75.98 o 
   0   4   5      151.30      140.43     16.94 o 
   1   4   5     1866.02     1962.64     55.22 o 
   2   4   5       40.12       73.56     15.65 o 
   3   4   5       22.83       34.17     12.64 o 
   4   4   5       98.69      253.68     37.24 o 
   5   4   5      176.00      216.79     65.92 o 
   6   4   5      119.70       71.26     50.55 o 
   7   4   5     6799.97     7253.28    348.49 o 
   8   4   5      568.91      608.69    114.81 o 
   9   4   5      848.44      844.90    154.84 o 
  10   4   5     1448.87     1340.48    124.19 o 
 -14   5   5      117.32      143.89     44.16 o 
 -13   5   5        4.86       39.01     37.27 o 
 -12   5   5       13.62       33.95     26.60 o 
 -11   5   5      348.28      386.07     74.82 o 
 -10   5   5      276.25      200.51     33.48 o 
  -9   5   5      402.49      333.92     32.92 o 
  -8   5   5     2595.58     2636.75     82.19 o 
  -7   5   5      781.75      627.32     44.84 o 
  -6   5   5     1307.83     1197.95     49.50 o 
  -5   5   5      767.35      699.41     42.77 o 
  -4   5   5     2358.75     2230.64     59.94 o 
  -3   5   5     4577.92     4437.12     63.15 o 
  -2   5   5      586.83      566.11     42.81 o 
  -1   5   5     2056.23     1929.64    108.07 o 
   0   5   5      688.87      726.94     57.02 o 
   1   5   5      746.61      671.62     28.87 o 
   2   5   5     3588.91     3465.80    109.25 o 
   3   5   5     4094.15     3906.80    108.69 o 
   4   5   5     1032.12      959.04     70.53 o 
   5   5   5      142.48      152.54     40.47 o 
   6   5   5     2602.43     2715.81    172.21 o 
   7   5   5     1345.97     1574.80    105.69 o 
   8   5   5      905.02      867.83    125.37 o 
   9   5   5     1418.74     1749.60    129.37 o 
 -13   6   5       28.35       28.13     25.25 o 
 -12   6   5       60.63       81.35     33.96 o 
 -11   6   5      122.06      111.61     33.40 o 
 -10   6   5     1791.61     1464.69     92.84 o 
  -9   6   5     3678.17     3639.88    121.60 o 
  -8   6   5       21.52       24.62     22.65 o 
  -7   6   5     2421.43     2484.61     79.09 o 
  -6   6   5       30.03       39.45     14.68 o 
  -5   6   5     2977.00     3037.80     73.71 o 
  -4   6   5    11287.89    11868.20    135.90 o 
  -3   6   5     1906.27     1942.66     41.21 o 
  -2   6   5        6.03        3.00     50.10 o 
  -1   6   5       15.20       51.26     39.11 o 
   0   6   5     4321.12     4571.27    175.34 o 
   1   6   5      313.30      254.01     42.50 o 
   2   6   5     6134.34     6736.13    178.47 o 
   3   6   5      689.70      816.83     51.11 o 
   4   6   5      877.38      882.43     61.95 o 
   5   6   5        1.35       37.76     25.03 o 
   6   6   5     1037.02     1004.83    107.58 o 
   7   6   5      224.47      192.24     46.65 o 
   8   6   5      212.24      191.36     58.01 o 
 -13   7   5      190.49      133.29     38.20 o 
 -12   7   5       78.59       79.56     29.77 o 
 -11   7   5       54.15       96.57     85.33 o 
 -10   7   5      190.56      135.16     26.85 o 
  -9   7   5      290.36      160.34     32.55 o 
  -8   7   5     3501.35     3416.21    113.13 o 
  -7   7   5      161.58      170.25     21.05 o 
  -6   7   5      207.74      244.99     43.73 o 
  -5   7   5      439.93      468.25     39.06 o 
  -4   7   5      170.45      142.26     17.85 o 
  -3   7   5      197.92      209.13     65.02 o 
  -2   7   5      320.07      336.37     77.69 o 
  -1   7   5     2668.19     2498.35    154.84 o 
   0   7   5     2580.36     2509.43    130.17 o 
   1   7   5       77.26      147.65     68.55 o 
   2   7   5      751.22      615.06    120.81 o 
   3   7   5      307.37      123.87     71.67 o 
   4   7   5      718.97      670.30     46.56 o 
   5   7   5     3508.70     3560.81    216.19 o 
   6   7   5       13.83       67.74     26.41 o 
   7   7   5      507.26      368.07     67.93 o 
   8   7   5        4.80       55.76     50.34 o 
 -12   8   5      541.16      513.49     91.35 o 
 -11   8   5     1521.02     1697.27    113.34 o 
 -10   8   5     3121.30     2886.64    152.04 o 
  -9   8   5     1336.41     1262.35     86.15 o 
  -8   8   5       75.31       62.36     20.18 o 
  -7   8   5      242.87      202.53     30.91 o 
  -6   8   5       11.69       44.50     14.28 o 
  -5   8   5     2989.27     3341.08     93.74 o 
  -4   8   5     8943.84     9345.04    360.77 o 
  -3   8   5     3009.55     3371.27    250.72 o 
  -2   8   5     1125.71     1322.12    103.68 o 
  -1   8   5     1108.99     1053.75     94.95 o 
   0   8   5       31.75       67.12     47.94 o 
   1   8   5       43.25      101.15     37.39 o 
   2   8   5     1827.79     1926.20    186.00 o 
   3   8   5     1692.83     1938.19    215.25 o 
   4   8   5     4352.53     4303.30    421.15 o 
   5   8   5      881.87      805.03    197.99 o 
   6   8   5       80.70      171.14    100.67 o 
   7   8   5       36.59       29.24     53.21 o 
 -11   9   5     2796.60     2712.87    143.34 o 
 -10   9   5     3182.23     3166.43    160.84 o 
  -9   9   5      434.10      523.97    123.80 o 
  -8   9   5      188.13      275.19     55.60 o 
  -7   9   5      208.67      225.54     43.60 o 
  -6   9   5      295.41      327.48     50.92 o 
  -5   9   5      828.31      753.49     87.37 o 
  -4   9   5      578.21      501.44     90.42 o 
  -3   9   5       34.25       82.94     73.83 o 
  -2   9   5     1510.59     1595.42    161.56 o 
  -1   9   5     1035.72      883.04    139.02 o 
   0   9   5      477.52      407.01    122.25 o 
   1   9   5      274.94      221.96     98.28 o 
   2   9   5       23.35      100.67     52.25 o 
   3   9   5        5.03       33.56     36.91 o 
   4   9   5     1130.62     1359.08    190.80 o 
   5   9   5      949.31      949.68    657.25 o 
   6   9   5      487.14      432.89    153.89 o 
 -10  10   5       90.41      119.04     39.99 o 
  -9  10   5      271.43      360.03     62.32 o 
  -8  10   5      117.94       54.72     66.88 o 
  -7  10   5      621.97      689.26     97.21 o 
  -6  10   5      763.40      575.18     74.19 o 
  -5  10   5     1545.31     1698.97    207.58 o 
  -4  10   5     4022.32     4528.83    258.87 o 
  -3  10   5      307.46      352.83    104.99 o 
  -2  10   5      329.55      403.65    142.86 o 
  -1  10   5      119.06       80.06     47.94 o 
   0  10   5      135.68       94.92     50.82 o 
   1  10   5      386.41      265.10    109.30 o 
   2  10   5      669.83      567.12    158.20 o 
   3  10   5     4844.29     5714.85    368.65 o 
   4  10   5     3753.76     4533.15    292.91 o 
  -8  11   5      270.91      203.74     77.18 o 
  -7  11   5      247.22      248.33     91.08 o 
  -6  11   5     1189.89     1225.33    154.84 o 
  -5  11   5     3070.52     3348.09    254.08 o 
  -4  11   5      497.68      448.71    391.19 o 
  -3  11   5       25.08       50.34     41.23 o 
  -2  11   5       18.01      157.24     70.95 o 
  -1  11   5      650.39      520.14    136.15 o 
   0  11   5      807.13      568.56    136.15 o 
   1  11   5      392.15      212.85     93.00 o 
   2  11   5     2587.31     3024.02    265.10 o 
  -5  12   5      347.09      277.57    106.43 o 
  -4  12   5       38.32       46.98     51.77 o 
  -3  12   5       20.48       58.49     32.12 o 
  -2  12   5        7.88       55.61     53.69 o 
  -1  12   5       54.32      147.65     61.36 o 
  -3 -15   6       40.92       21.09     22.53 o 
  -2 -15   6       93.58       93.48     35.00 o 
  -1 -15   6     1767.18     1631.86    139.50 o 
   0 -15   6     2195.30     2769.94    191.76 o 
   1 -15   6        6.78      -16.78     49.38 o 
   2 -15   6      329.11      280.45    115.05 o 
  -6 -14   6      173.57      142.63     63.28 o 
  -5 -14   6       80.54       78.71     27.66 o 
  -4 -14   6       38.02       19.70     21.09 o 
  -3 -14   6       75.11       76.47     51.77 o 
  -2 -14   6      295.19      140.86     51.77 o 
  -1 -14   6      630.40      691.77    136.15 o 
   0 -14   6      208.32       52.25     50.82 o 
   1 -14   6      827.55     1021.11    145.26 o 
   2 -14   6      393.52      439.60    115.53 o 
   3 -14   6        6.51       36.43     44.58 o 
   4 -14   6       47.06      205.18     58.01 o 
   5 -14   6      245.26      130.87     58.49 o 
  -7 -13   6     1229.49     1334.94    102.93 o 
  -6 -13   6      460.64      484.28     93.24 o 
  -5 -13   6       10.56       37.88     29.72 o 
  -4 -13   6      246.03       85.50     36.35 o 
  -3 -13   6       17.95       24.32     21.33 o 
  -2 -13   6      646.57      452.36     65.79 o 
  -1 -13   6     6068.38     6475.06    356.67 o 
   0 -13   6     3752.94     3914.25    234.90 o 
   1 -13   6      361.78      447.27    124.16 o 
   2 -13   6      105.58       46.50     39.79 o 
   3 -13   6       97.73       97.80     67.59 o 
   4 -13   6      336.14      330.30    157.72 o 
   5 -13   6      458.46      353.31    112.66 o 
   6 -13   6      262.13      186.96     91.56 o 
  -9 -12   6     1638.92     1358.56    108.12 o 
  -8 -12   6      750.31      682.04     83.41 o 
  -7 -12   6     1565.00     1672.70    120.73 o 
  -6 -12   6      557.00      585.07     92.37 o 
  -5 -12   6       96.61      100.24     23.69 o 
  -4 -12   6     1536.18     1432.96    103.72 o 
  -3 -12   6     1110.97     1010.34     60.55 o 
  -2 -12   6     2487.65     2304.78     72.18 o 
  -1 -12   6     3127.26     3260.20     96.73 o 
   0 -12   6      513.92      498.08     44.46 o 
   1 -12   6      383.64      385.91     79.58 o 
   3 -12   6      170.33       52.25     34.52 o 
   4 -12   6        4.24       62.32     55.61 o 
   5 -12   6      804.43      930.98    179.29 o 
   6 -12   6      186.34      192.72    118.89 o 
   7 -12   6       47.82      107.86     48.90 o 
 -10 -11   6      169.48      105.64     42.21 o 
  -9 -11   6      350.40      536.68     84.07 o 
  -8 -11   6        4.45       71.87     31.14 o 
  -7 -11   6      103.36      156.22     52.49 o 
  -6 -11   6      262.00      274.55     63.28 o 
  -5 -11   6      773.51      710.71     86.56 o 
  -4 -11   6     3299.21     3279.46    117.13 o 
  -3 -11   6        1.37       32.06     12.61 o 
  -2 -11   6     2361.11     2516.95     87.85 o 
  -1 -11   6     6031.74     6664.85    176.19 o 
   0 -11   6       34.74       55.88     18.19 o 
   1 -11   6      197.09      134.51     42.19 o 
   2 -11   6      462.93      328.46     79.58 o 
   3 -11   6       29.90       69.03     48.42 o 
   4 -11   6     2446.17     2574.82    237.30 o 
   5 -11   6     4077.44     4524.52    269.42 o 
   6 -11   6     2796.78     3085.86    237.78 o 
   7 -11   6     1096.97      969.81    207.58 o 
   8 -11   6       63.76      -11.03     75.74 o 
 -11 -10   6      830.69      612.42     90.48 o 
 -10 -10   6      274.91      291.58     62.83 o 
  -9 -10   6     2344.36     2573.02    181.07 o 
  -8 -10   6     2932.13     2714.08    254.08 o 
  -7 -10   6     4253.54     3943.43    162.37 o 
  -6 -10   6     3988.62     3740.97    124.11 o 
  -5 -10   6      929.06      727.73     48.03 o 
  -4 -10   6      890.45      976.46     59.02 o 
  -3 -10   6      229.96      307.56     31.05 o 
  -2 -10   6     9063.55     9779.11    224.73 o 
  -1 -10   6     2228.92     2124.76     69.19 o 
   0 -10   6      135.66       82.23     14.11 o 
   1 -10   6      181.23      162.67     50.87 o 
   2 -10   6      262.07      259.35     65.44 o 
   3 -10   6     2649.33     2485.78    149.31 o 
   4 -10   6     3411.55     3765.16    271.34 o 
   5 -10   6     1656.28     1733.49    141.90 o 
   6 -10   6     1203.87     1177.39    148.61 o 
   7 -10   6      238.17       90.13     83.89 o 
   8 -10   6      252.96      232.99     81.98 o 
   9 -10   6        3.11      157.72     97.32 o 
 -12  -9   6     1160.57      769.80     97.79 o 
 -11  -9   6        3.32       21.34     80.30 o 
 -10  -9   6       62.29      107.27     47.39 o 
  -9  -9   6     1272.96     1489.60    119.11 o 
  -8  -9   6     6248.83     7501.63    666.84 o 
  -7  -9   6     4941.22     4781.78    251.31 o 
  -6  -9   6     1297.70     1054.36     63.23 o 
  -5  -9   6       43.10       95.09     20.40 o 
  -4  -9   6       15.26       36.78     28.27 o 
  -3  -9   6     7485.09     8042.08    123.00 o 
  -2  -9   6     1536.05     1510.17     51.90 o 
  -1  -9   6      387.05      366.94     39.87 o 
   0  -9   6       52.31       60.41     11.90 o 
   1  -9   6       10.29       41.94     45.06 o 
   2  -9   6     1564.20     1799.17    177.86 o 
   3  -9   6     3108.06     3154.59    144.05 o 
   4  -9   6      305.99      546.03     75.74 o 
   5  -9   6      142.05      135.67    104.51 o 
   6  -9   6       14.47       48.90     58.49 o 
   7  -9   6       10.10      122.72     55.61 o 
   8  -9   6      110.92      181.69     83.89 o 
   9  -9   6       87.76      149.57     90.13 o 
  10  -9   6        6.39       73.83     47.94 o 
 -12  -8   6      673.43      515.74     81.02 o 
 -11  -8   6      465.21      569.78     99.00 o 
 -10  -8   6       65.33       68.59     33.70 o 
  -9  -8   6      881.30     1140.85    100.52 o 
  -8  -8   6      483.27      486.24     64.34 o 
  -7  -8   6     4643.13     5178.99    127.24 o 
  -6  -8   6      697.10      984.33     58.36 o 
  -5  -8   6      174.13      258.26     27.98 o 
  -4  -8   6     4773.82     4863.66    101.12 o 
  -3  -8   6     1296.74     1198.84     58.92 o 
  -2  -8   6     4706.26     5039.15     84.56 o 
  -1  -8   6     7758.66     7978.15    106.42 o 
   0  -8   6     6332.65     6622.38    148.76 o 
   1  -8   6       67.31       76.66     11.60 o 
   2  -8   6     1959.50     1935.32    105.60 o 
   3  -8   6       64.12       45.57     31.39 o 
   4  -8   6        4.85       48.60     33.34 o 
   5  -8   6     1001.71     1134.73    151.01 o 
   6  -8   6     2231.20     2153.44    181.69 o 
   7  -8   6     1639.18     1614.96     66.43 o 
   8  -8   6      824.09      883.42    122.25 o 
   9  -8   6        7.30       62.58     28.50 o 
  10  -8   6        2.93       47.94    102.59 o 
 -13  -7   6       55.48      217.01     61.56 o 
 -12  -7   6      395.39      479.06     88.22 o 
 -11  -7   6        1.84       67.69     75.26 o 
 -10  -7   6       98.16      129.30     48.49 o 
  -9  -7   6     1575.90     1464.19    121.02 o 
  -8  -7   6    12560.67    14299.16    675.71 o 
  -7  -7   6     3215.05     3622.50    117.02 o 
  -6  -7   6       34.54       46.74     16.78 o 
  -5  -7   6     1386.85     1550.85     62.36 o 
  -4  -7   6      161.79      137.17     37.30 o 
  -3  -7   6     7795.82     8456.02    131.58 o 
  -2  -7   6     9099.46     8897.95    138.32 o 
  -1  -7   6    10313.76     9969.18    152.11 o 
   0  -7   6     2200.15     2166.63     65.95 o 
   1  -7   6     1063.14     1017.20     54.46 o 
   2  -7   6      999.73      743.84     66.26 o 
   3  -7   6       34.59       35.30      9.36 o 
   4  -7   6     1320.74     1122.61     44.49 o 
   5  -7   6     1382.69     1588.33     57.96 o 
   6  -7   6     2038.98     2040.86    106.23 o 
   7  -7   6     2305.15     2354.76     76.84 o 
   8  -7   6     1162.85     1278.31     82.77 o 
   9  -7   6       32.33       12.83     20.85 o 
  10  -7   6      392.37      345.59     87.73 o 
 -13  -6   6       25.95      -37.19     58.28 o 
 -12  -6   6      281.87      255.04     71.91 o 
 -11  -6   6      845.36     1112.59    110.09 o 
 -10  -6   6      115.44      171.67     50.58 o 
  -9  -6   6     8584.32     8590.05    257.63 o 
  -8  -6   6     1198.62     1469.29     75.65 o 
  -7  -6   6      166.03      133.12     30.01 o 
  -6  -6   6      429.07      494.22     37.75 o 
  -5  -6   6      150.59       84.05     35.77 o 
  -4  -6   6     3826.21     4422.92     86.23 o 
  -3  -6   6     1017.35     1241.80     57.85 o 
  -2  -6   6      106.24       75.80     15.08 o 
  -1  -6   6     3941.79     3770.65     67.72 o 
   0  -6   6     5022.11     4758.62     84.97 o 
   1  -6   6     8924.98     8834.54    117.70 o 
   2  -6   6     8824.12     8717.42    181.19 o 
   3  -6   6     1014.37     1031.37     38.81 o 
   4  -6   6     1526.31     1390.47     61.03 o 
   5  -6   6     2782.85     2595.54     85.38 o 
   6  -6   6     2347.01     2552.20     92.01 o 
   7  -6   6      114.31      148.88     35.89 o 
   8  -6   6      574.43      568.42     72.91 o 
   9  -6   6     1801.44     1947.72    121.41 o 
  10  -6   6       75.81       96.36     88.21 o 
  11  -6   6     1504.14     1635.44    126.70 o 
 -14  -5   6      802.25      489.35     96.37 o 
 -13  -5   6      280.60      164.78     52.25 o 
 -12  -5   6     1055.59     1071.09    126.57 o 
 -11  -5   6     2488.36     2684.12    147.75 o 
 -10  -5   6        2.86      103.01     43.37 o 
  -9  -5   6       20.38      108.95     43.93 o 
  -8  -5   6      805.52      752.59     91.40 o 
  -7  -5   6      393.34      483.97     41.03 o 
  -6  -5   6      599.74      610.08     43.49 o 
  -5  -5   6     6336.22     6505.18    108.03 o 
  -4  -5   6      146.18      142.49     39.99 o 
  -3  -5   6    11770.19    12221.26    150.77 o 
  -2  -5   6    14192.80    13589.91    144.91 o 
  -1  -5   6    38214.74    36576.06    391.23 o 
   0  -5   6      403.87      541.30     49.68 o 
   1  -5   6    15567.77    14944.70    163.29 o 
   2  -5   6       34.07       48.67     16.88 o 
   3  -5   6       86.37      121.89     18.28 o 
   4  -5   6     1658.03     1917.03     59.18 o 
   5  -5   6    13022.81    13454.68    217.14 o 
   6  -5   6     3818.21     4081.85    106.02 o 
   7  -5   6      473.52      464.14     49.81 o 
   8  -5   6     1252.22     1495.73     94.02 o 
   9  -5   6      114.09       99.64     27.14 o 
  10  -5   6     2080.80     2222.12    143.94 o 
  11  -5   6      771.49      617.56     82.85 o 
 -14  -4   6     1803.72     1705.27    142.18 o 
 -13  -4   6       57.68      141.77     57.33 o 
 -12  -4   6      185.64      240.06     76.68 o 
 -11  -4   6      610.98      585.02     78.80 o 
 -10  -4   6      100.72      183.53     56.66 o 
  -9  -4   6     4895.85     5631.62    287.09 o 
  -8  -4   6     1857.41     1791.82     72.07 o 
  -7  -4   6     3820.97     3716.92     91.17 o 
  -6  -4   6     1111.91     1165.50     55.65 o 
  -5  -4   6     4402.32     4472.71     87.34 o 
  -4  -4   6     2302.80     2156.02     62.04 o 
  -3  -4   6     3607.92     3731.85    135.54 o 
  -2  -4   6     2451.85     2075.82     80.06 o 
  -1  -4   6       15.60      101.27     42.17 o 
   0  -4   6     2771.26     2143.07     56.06 o 
   1  -4   6     6715.79     7182.56    157.49 o 
   2  -4   6       71.87      115.12     22.35 o 
   3  -4   6      586.27      638.96     39.11 o 
   4  -4   6     1014.55     1137.36     50.58 o 
   5  -4   6      271.12      159.91     33.37 o 
   6  -4   6      218.23      166.81     28.03 o 
   7  -4   6      445.06      510.03     55.90 o 
   8  -4   6      973.79     1136.55     73.78 o 
   9  -4   6     1844.77     1903.31    119.25 o 
  10  -4   6      393.33      434.81    375.37 o 
  11  -4   6      248.28      205.14     56.32 o 
 -14  -3   6      113.44       63.20     52.01 o 
 -13  -3   6       62.26      101.69     47.91 o 
 -12  -3   6     2412.21     2426.37    165.84 o 
 -11  -3   6      541.34      503.61     76.23 o 
 -10  -3   6      103.97      309.34    127.52 o 
  -9  -3   6     1844.49     1449.32     67.26 o 
  -8  -3   6      377.09      368.76     39.53 o 
  -7  -3   6     7284.30     7844.73    143.27 o 
  -6  -3   6    13173.37    13695.33    214.64 o 
  -5  -3   6    13493.33    13421.36    160.00 o 
  -4  -3   6     3873.45     3978.16     92.79 o 
  -3  -3   6      265.23      211.92     40.90 o 
  -2  -3   6     6378.88     5692.88    113.13 o 
  -1  -3   6    33789.09    35099.85    283.44 o 
   0  -3   6     3428.79     3223.10     79.92 o 
   1  -3   6     1250.86     1412.97     53.36 o 
   2  -3   6      580.79      597.23     38.75 o 
   3  -3   6      212.69      371.49     30.63 o 
   4  -3   6     4801.53     4451.90     93.72 o 
   5  -3   6     2146.00     2112.86     75.92 o 
   6  -3   6      999.70     1110.34     65.40 o 
   7  -3   6     1510.79     1441.50     71.91 o 
   8  -3   6      585.90      572.12     63.44 o 
   9  -3   6      380.71      355.11     65.97 o 
  10  -3   6     2635.64     2688.42    153.40 o 
  11  -3   6     1970.98     2110.13    147.66 o 
 -14  -2   6      635.52      848.57    108.50 o 
 -13  -2   6      600.45      649.13    109.39 o 
 -12  -2   6        2.73       77.41     32.43 o 
 -11  -2   6      707.83      808.06     89.46 o 
 -10  -2   6     1709.79     1751.71    124.91 o 
  -9  -2   6     3497.14     3401.83     97.96 o 
  -8  -2   6    21489.60    21662.29    211.96 o 
  -7  -2   6    43904.44    45196.93    668.09 o 
  -6  -2   6       62.13      101.38     23.53 o 
  -5  -2   6    16307.20    15600.68    170.41 o 
  -4  -2   6     1431.84     1275.91     55.08 o 
  -3  -2   6      596.13      932.96     42.51 o 
  -2  -2   6    15406.91    16162.01    167.64 o 
  -1  -2   6    11229.51    10531.74    150.67 o 
   0  -2   6    18093.07    18108.76    295.18 o 
   1  -2   6     9523.05     9340.22    179.51 o 
   2  -2   6     1635.83     1435.57     54.53 o 
   3  -2   6      597.16      719.77     45.42 o 
   4  -2   6     6491.22     6954.84    118.06 o 
   5  -2   6      395.58      460.93     47.19 o 
   6  -2   6     1422.69     1180.52     82.26 o 
   7  -2   6       71.47       56.37     38.37 o 
   8  -2   6       83.71      112.01     25.99 o 
   9  -2   6     3202.30     3543.98    231.55 o 
  10  -2   6     2672.92     2662.64    189.84 o 
  11  -2   6      411.83      440.35    204.94 o 
 -15  -1   6     1107.10     1082.47    156.76 o 
 -14  -1   6     1097.70     1334.48    121.77 o 
 -13  -1   6      508.31      598.24    102.03 o 
 -12  -1   6      131.33      175.60     94.68 o 
 -11  -1   6      307.57      281.84     57.67 o 
 -10  -1   6     1919.73     2027.66    135.37 o 
  -9  -1   6     3326.44     3485.56    116.81 o 
  -8  -1   6    18216.70    19003.46    196.87 o 
  -7  -1   6      486.74      611.31     46.31 o 
  -6  -1   6     2887.51     2972.09     91.77 o 
  -5  -1   6       13.39      142.82     28.97 o 
  -4  -1   6      270.96      265.91     27.41 o 
  -3  -1   6     2159.04     2301.32     63.29 o 
  -2  -1   6     3482.85     3715.03     84.02 o 
  -1  -1   6     3116.43     3042.37     74.36 o 
   0  -1   6    16740.06    15933.31    165.56 o 
   1  -1   6        5.22      116.94     24.57 o 
   2  -1   6        7.42       19.18     20.69 o 
   3  -1   6     1684.42     1686.43     67.65 o 
   4  -1   6     3845.97     3409.96    100.26 o 
   5  -1   6        9.35       -6.35     27.92 o 
   6  -1   6      242.98      166.65     25.10 o 
   7  -1   6      786.75      842.59     65.69 o 
   8  -1   6     2950.66     2929.35    151.86 o 
   9  -1   6     1764.72     2366.78    367.46 o 
  10  -1   6       42.62       97.02     38.46 o 
  11  -1   6      911.91     1037.37    116.40 o 
 -15   0   6      202.58      119.87     28.69 o 
 -14   0   6      274.19      255.06     78.20 o 
 -13   0   6      349.95      232.07     62.15 o 
 -12   0   6       17.73       43.59     43.54 o 
 -11   0   6     1927.41     1589.88    108.45 o 
 -10   0   6       19.88      105.01     87.49 o 
  -9   0   6        2.54       64.90     19.89 o 
  -8   0   6     7356.66     7456.34    127.53 o 
  -7   0   6     8844.18     8826.31    149.92 o 
  -6   0   6      823.48      818.59     48.85 o 
  -5   0   6      200.01      161.90     22.17 o 
  -4   0   6      300.28      362.29     32.60 o 
  -3   0   6     7194.59     6823.35    126.28 o 
  -2   0   6    17290.37    16530.48    164.56 o 
  -1   0   6       84.40       75.25     17.50 o 
   0   0   6     1239.98     1452.77     51.74 o 
   1   0   6     1337.75     1193.74     52.69 o 
   2   0   6     5316.44     4572.07     90.23 o 
   3   0   6     4641.93     4366.60     93.33 o 
   4   0   6    13625.37    13480.66    224.44 o 
   5   0   6     9865.34    10109.07    166.27 o 
   6   0   6    11669.73    12058.91    289.87 o 
   7   0   6       62.76       65.77     33.46 o 
   8   0   6     1505.53     1436.86    121.57 o 
   9   0   6       11.85      110.28     41.07 o 
  10   0   6      393.39      255.08     91.56 o 
 -14   1   6     1186.71     1151.59    162.51 o 
 -13   1   6     2924.85     2826.15    156.52 o 
 -12   1   6      256.67      185.51     66.88 o 
 -11   1   6        1.93        8.71     35.21 o 
 -10   1   6      126.68      187.07     28.90 o 
  -9   1   6     6682.44     6674.08    175.37 o 
  -8   1   6     9351.21     9828.87    162.12 o 
  -7   1   6      737.19      770.85     49.83 o 
  -6   1   6      298.13      307.16     42.45 o 
  -5   1   6        5.96      130.74     21.11 o 
  -4   1   6     2686.63     2898.85     67.52 o 
  -3   1   6    29928.86    29275.38    239.98 o 
  -2   1   6     8780.13     8551.59    172.64 o 
  -1   1   6     1708.28     1325.70     47.50 o 
   0   1   6      888.12      507.78     36.73 o 
   1   1   6     3760.79     3953.43     95.11 o 
   2   1   6      817.90      731.92     48.85 o 
   3   1   6     6223.39     5820.55    110.08 o 
   4   1   6     8173.37     8018.38    146.29 o 
   5   1   6    14070.95    14246.52    316.39 o 
   6   1   6      103.61       31.97     35.96 o 
   7   1   6      847.47      833.05     90.60 o 
   8   1   6      765.76     1043.76    100.95 o 
   9   1   6     1001.04      940.03    143.61 o 
  10   1   6      469.19      416.85     83.97 o 
 -14   2   6     1553.84     1141.66    129.14 o 
 -13   2   6       70.50      104.55     38.20 o 
 -12   2   6        2.79       63.37     26.91 o 
 -11   2   6      321.24      400.37     62.31 o 
 -10   2   6     1174.78     1136.51     93.14 o 
  -9   2   6     1725.64     1721.47     82.63 o 
  -8   2   6      440.76      624.09     52.57 o 
  -7   2   6     2236.87     2425.79     77.39 o 
  -6   2   6     4693.37     4947.60    198.83 o 
  -5   2   6      446.53      469.20     38.01 o 
  -4   2   6      227.60      141.54     28.57 o 
  -3   2   6       16.72       46.84     22.35 o 
  -2   2   6     2085.01     1746.15     65.93 o 
  -1   2   6       85.85       94.97     17.62 o 
   0   2   6      205.40      182.81     21.80 o 
   1   2   6      332.22      390.35     34.08 o 
   2   2   6     5178.38     5007.48     96.81 o 
   3   2   6     1119.29      962.24     52.34 o 
   4   2   6     1238.40     1083.21     73.90 o 
   5   2   6     3075.40     3206.74    114.88 o 
   6   2   6    12158.19    12321.91    372.63 o 
   7   2   6      487.31      406.85     96.01 o 
   8   2   6      679.90      767.14    101.36 o 
   9   2   6       14.47       50.11     36.07 o 
  10   2   6        0.11      119.92     42.90 o 
 -14   3   6      474.75      344.70    157.72 o 
 -13   3   6      233.74      159.03     61.63 o 
 -12   3   6       69.81      209.02     53.97 o 
 -11   3   6       48.42       31.05     43.39 o 
 -10   3   6       87.88       67.16     32.55 o 
  -9   3   6     6260.51     6094.57    168.69 o 
  -8   3   6     6068.00     6309.37    152.37 o 
  -7   3   6     1194.63     1189.00     54.37 o 
  -6   3   6       13.56       75.37     21.19 o 
  -5   3   6     1105.76     1177.18     54.51 o 
  -4   3   6      329.35      327.66     29.46 o 
  -3   3   6    13206.20    13627.25    156.75 o 
  -2   3   6     3461.76     3459.90     65.68 o 
  -1   3   6     3944.69     3826.44     69.90 o 
   0   3   6     3496.82     3306.94     69.13 o 
   1   3   6       14.24       41.25     12.60 o 
   2   3   6       53.12       64.01     18.15 o 
   3   3   6     2886.74     2505.99     76.83 o 
   4   3   6     1059.27     1113.66     63.64 o 
   5   3   6     6025.35     5862.06    158.49 o 
   6   3   6      169.79      126.07     35.46 o 
   7   3   6       41.42       71.80     59.52 o 
   8   3   6     1759.94     1877.05    172.10 o 
   9   3   6      725.96      733.27    100.72 o 
 -14   4   6      701.41      504.80     75.15 o 
 -13   4   6      280.59      186.60     56.56 o 
 -12   4   6      987.07      800.60    120.11 o 
 -11   4   6     1093.91      841.16     93.69 o 
 -10   4   6      485.80      512.18     76.65 o 
  -9   4   6     7226.51     7450.77    157.64 o 
  -8   4   6     6501.83     7172.68    186.01 o 
  -7   4   6     3312.22     3087.38     81.29 o 
  -6   4   6        0.11       18.09     15.68 o 
  -5   4   6     2423.31     2498.65     76.27 o 
  -4   4   6        5.91       50.69     18.52 o 
  -3   4   6      263.55      167.19     29.06 o 
  -2   4   6      156.52      196.01     26.63 o 
  -1   4   6     3882.19     4059.19     67.86 o 
   0   4   6      283.38      195.54     41.10 o 
   1   4   6      543.25      618.08     37.55 o 
   2   4   6      460.08      466.47     41.75 o 
   3   4   6      223.01      188.26     39.63 o 
   4   4   6     1333.94     1476.85     90.88 o 
   5   4   6     2619.69     2691.05    101.88 o 
   6   4   6     1653.25     1648.99     98.86 o 
   7   4   6     2772.51     3180.13    155.63 o 
   8   4   6      808.27      848.34    130.86 o 
   9   4   6       68.93       48.66     71.91 o 
 -13   5   6       58.86       97.19     28.23 o 
 -12   5   6       84.57      154.70     49.41 o 
 -11   5   6     1032.35     1109.51    119.22 o 
 -10   5   6        4.69       48.19     32.26 o 
  -9   5   6      175.81      138.85     36.74 o 
  -8   5   6      621.86      636.25     42.61 o 
  -7   5   6      543.79      511.54     45.45 o 
  -6   5   6      310.35      332.33     46.81 o 
  -5   5   6        5.83       32.37     21.66 o 
  -4   5   6     2579.83     2598.81     63.42 o 
  -3   5   6     2223.57     2325.74     56.40 o 
  -2   5   6      195.35      159.99     28.73 o 
  -1   5   6     3574.18     3589.63    110.41 o 
   0   5   6      783.32      774.85     39.78 o 
   1   5   6      123.77       85.76     22.28 o 
   2   5   6      152.04       61.92     18.52 o 
   3   5   6      443.95      363.53     40.94 o 
   4   5   6     4758.94     4833.17    159.85 o 
   5   5   6     5259.73     5542.05    168.76 o 
   6   5   6       18.87       28.43     29.36 o 
   7   5   6       84.91      112.71     37.57 o 
   8   5   6        6.07       75.77     34.66 o 
 -13   6   6      186.37      100.90     64.96 o 
 -12   6   6       41.84       76.39     38.16 o 
 -11   6   6      140.69      151.44     43.25 o 
 -10   6   6     1150.10      826.73     79.94 o 
  -9   6   6     4833.89     4834.29    205.97 o 
  -8   6   6     1249.10     1312.88     70.18 o 
  -7   6   6       62.56       59.32     18.15 o 
  -6   6   6     1061.93     1011.90     56.01 o 
  -5   6   6     2085.46     2393.96     71.38 o 
  -4   6   6     6216.43     6609.76    155.44 o 
  -3   6   6      837.75      755.09     36.07 o 
  -2   6   6     4713.53     4739.35    312.09 o 
  -1   6   6     3883.19     3827.53    215.97 o 
   0   6   6      807.83      891.67    143.82 o 
   1   6   6        3.73       27.74     21.00 o 
   2   6   6       27.11       30.94     36.44 o 
   3   6   6      694.96      647.53     44.44 o 
   4   6   6     4415.33     4453.11    174.05 o 
   5   6   6      487.40      338.43     58.25 o 
   6   6   6     1281.49     1259.07    114.21 o 
   7   6   6      291.65      314.85     81.26 o 
 -12   7   6      239.25      180.70     50.19 o 
 -11   7   6      168.66       57.64     32.36 o 
 -10   7   6      806.68      657.62    103.75 o 
  -9   7   6       16.22       49.52     18.98 o 
  -8   7   6      856.80      783.02     65.01 o 
  -7   7   6      557.39      531.40     39.72 o 
  -6   7   6     1195.49     1216.46     52.38 o 
  -5   7   6     4817.02     5107.91    143.08 o 
  -4   7   6      466.54      440.51     22.35 o 
  -3   7   6     1533.54     1369.70    219.08 o 
  -2   7   6      640.23      655.23     96.60 o 
  -1   7   6     2167.01     2242.60    207.58 o 
   0   7   6      188.89      164.91     86.29 o 
   1   7   6        5.94       18.22     22.05 o 
   2   7   6      229.81      152.93     82.94 o 
   3   7   6      179.80       73.93     23.03 o 
   4   7   6     1282.76     1140.64    140.15 o 
   5   7   6      215.40       88.04     40.99 o 
   6   7   6      310.63      294.69     57.29 o 
   7   7   6       57.17       69.99     60.88 o 
 -11   8   6        4.16      -23.97     47.46 o 
 -10   8   6     1058.73      959.96    124.95 o 
  -9   8   6     1592.28     1507.40    115.21 o 
  -8   8   6     1202.50     1141.82     80.25 o 
  -7   8   6        7.40       42.52     64.72 o 
  -6   8   6     1111.54     1307.55     55.92 o 
  -5   8   6      140.38       60.40     12.48 o 
  -4   8   6      602.29      378.72    117.45 o 
  -3   8   6      619.66      463.09    114.58 o 
  -2   8   6     5657.19     6056.66    375.37 o 
  -1   8   6     3261.32     3491.43    248.81 o 
   0   8   6        5.21       79.58     35.95 o 
   1   8   6       37.14      151.01     73.35 o 
   2   8   6       20.80      133.75     72.87 o 
   3   8   6     2526.87     2449.70    210.93 o 
   4   8   6     3035.58     2713.85    245.93 o 
   5   8   6     1162.88     1400.31    182.65 o 
   6   8   6      581.65      671.63    142.38 o 
 -10   9   6     3060.35     3402.32    145.88 o 
  -9   9   6     1397.43     1445.19     98.30 o 
  -8   9   6      758.12      739.97    102.45 o 
  -7   9   6       75.64       43.70     38.59 o 
  -6   9   6      286.61      356.83     54.17 o 
  -5   9   6      335.08      455.90    159.16 o 
  -4   9   6       81.53      107.38     60.40 o 
  -3   9   6     1478.13     1465.99    173.54 o 
  -2   9   6     2080.83     2224.39    208.54 o 
  -1   9   6     2592.67     2928.62    230.11 o 
   0   9   6     3488.77     3921.44    269.90 o 
   1   9   6     1285.60     1453.52    217.17 o 
   2   9   6     1081.58     1407.98    197.03 o 
   3   9   6      242.56      325.51    123.68 o 
   4   9   6      110.29      162.99    118.89 o 
  -9  10   6      220.28      244.49     90.13 o 
  -8  10   6      340.73      306.33     97.32 o 
  -7  10   6      402.36      144.78     58.97 o 
  -6  10   6      226.49      195.59    105.95 o 
  -5  10   6      131.62      148.61     58.97 o 
  -4  10   6      354.13      299.62    102.59 o 
  -3  10   6      922.65     1098.29    201.82 o 
  -2  10   6      461.28      474.60    150.05 o 
  -1  10   6     1373.80     1383.53    174.02 o 
   0  10   6     3078.67     3414.72    275.65 o 
   1  10   6     1505.39     1694.18    189.84 o 
   2  10   6      446.95      468.37    162.04 o 
   3  10   6     1855.24     2400.32    240.18 o 
  -7  11   6       70.16       61.36     28.28 o 
  -6  11   6      145.73       69.03     30.20 o 
  -5  11   6      189.78      140.46     66.16 o 
  -4  11   6      452.32      259.83    122.72 o 
  -3  11   6     1585.54     1734.93    176.90 o 
  -2  11   6      331.27      231.55    109.30 o 
  -1  11   6      332.81      419.95    158.68 o 
   0  11   6       46.68      139.50     64.24 o 
  -2 -15   7       80.27       55.61     47.46 o 
  -1 -15   7      551.69      511.99    103.55 o 
   0 -15   7     1404.43     1651.51    159.16 o 
   1 -15   7      880.14     1380.17    152.93 o 
  -6 -14   7       12.51       41.71     31.48 o 
  -5 -14   7        7.87       55.70     34.77 o 
  -4 -14   7       21.83       13.44     33.77 o 
  -3 -14   7       73.68       36.91     40.27 o 
  -2 -14   7     1644.40     1492.35    150.05 o 
  -1 -14   7     1265.04     1249.78    131.35 o 
   0 -14   7      100.81       71.91     56.09 o 
   1 -14   7      716.68      540.28    379.68 o 
   2 -14   7      840.18      780.93    158.20 o 
   3 -14   7       23.10      183.13     54.65 o 
   4 -14   7       54.48       -1.44     59.92 o 
  -7 -13   7      995.97     1033.34     97.76 o 
  -6 -13   7     1203.49     1349.91    168.75 o 
  -5 -13   7      679.08      638.13    136.93 o 
  -4 -13   7       18.68       78.49     37.26 o 
  -3 -13   7      618.47      542.17     80.10 o 
  -2 -13   7       73.44       94.10     30.44 o 
  -1 -13   7      432.00      180.36     87.01 o 
   0 -13   7     3120.79     3350.48    226.75 o 
   1 -13   7     3758.38     4189.42    257.43 o 
   2 -13   7      573.49      683.62    148.13 o 
   3 -13   7       42.18       75.74     43.62 o 
   4 -13   7       76.58       98.76     72.39 o 
   5 -13   7       14.29      -13.42     63.28 o 
  -9 -12   7        7.27       79.74     34.53 o 
  -8 -12   7     1209.76      944.24     94.56 o 
  -7 -12   7     3790.38     3977.11    166.94 o 
  -6 -12   7     2350.34     2656.90    132.37 o 
  -5 -12   7     1729.54     1852.58    112.87 o 
  -4 -12   7        6.10       62.35     17.97 o 
  -3 -12   7      210.85      145.96     33.13 o 
  -2 -12   7      673.21      852.04     49.25 o 
  -1 -12   7     3730.80     3639.75    139.07 o 
   0 -12   7     2089.80     2482.30    242.57 o 
   1 -12   7     1278.12     1265.12    150.53 o 
   2 -12   7     2205.72     2141.93    196.55 o 
   3 -12   7     3911.36     4209.56    269.90 o 
   4 -12   7      406.52      418.03    105.47 o 
   5 -12   7       48.69       82.46     52.25 o 
   6 -12   7        6.52       56.09     51.77 o 
   7 -12   7       19.53      110.74     76.22 o 
 -10 -11   7      209.01      237.82     54.68 o 
  -9 -11   7      354.91       77.66     49.86 o 
  -8 -11   7     2245.52     1823.24    188.64 o 
  -7 -11   7     1194.23     1069.90    107.77 o 
  -6 -11   7     2285.52     2333.48    116.19 o 
  -5 -11   7       12.30       21.71     25.39 o 
  -4 -11   7     1127.65     1027.14     70.21 o 
  -3 -11   7     1083.94     1041.83     67.18 o 
  -2 -11   7     1014.65      824.36     46.71 o 
  -1 -11   7      161.48      259.24     32.94 o 
   0 -11   7      527.39      484.29     37.77 o 
   1 -11   7        1.34      107.86     54.17 o 
   2 -11   7     2370.92     2159.67    180.25 o 
   3 -11   7     1044.03      895.03    133.75 o 
   4 -11   7      361.67      244.97    158.20 o 
   5 -11   7        6.76      125.60     60.40 o 
   6 -11   7     1432.78     1576.73    201.82 o 
   7 -11   7     2033.86     1975.58    224.36 o 
   8 -11   7      348.00      246.89    114.10 o 
 -11 -10   7      326.27      227.59     69.99 o 
 -10 -10   7      216.18      186.52     49.07 o 
  -9 -10   7      750.61      716.03    102.81 o 
  -8 -10   7      525.82      538.89    119.61 o 
  -7 -10   7      634.20      867.44    171.14 o 
  -6 -10   7     4007.03     3891.43    147.16 o 
  -5 -10   7     8572.91     8346.21    224.81 o 
  -4 -10   7      638.90      735.33     65.67 o 
  -3 -10   7     4556.61     4435.39    112.13 o 
  -2 -10   7        4.33       93.78     25.39 o 
  -1 -10   7     2148.00     2177.66     69.98 o 
   0 -10   7     2622.37     2603.22     86.67 o 
   1 -10   7      705.63      720.43     73.47 o 
   2 -10   7     1713.09     1958.80    175.94 o 
   3 -10   7      786.39      692.24    102.11 o 
   4 -10   7      507.00      643.83    135.19 o 
   5 -10   7      542.56      774.70    116.49 o 
   6 -10   7     2100.46     1989.01    235.38 o 
   7 -10   7     1160.03     1082.47    217.64 o 
   8 -10   7      368.96      461.66     75.74 o 
 -12  -9   7      522.78      364.37    107.77 o 
 -11  -9   7      182.77      159.35     51.03 o 
 -10  -9   7     1337.72     1315.84    140.33 o 
  -9  -9   7      261.22      352.97     69.09 o 
  -8  -9   7     2139.14     2492.26    132.17 o 
  -7  -9   7     5742.74     6066.48    235.65 o 
  -6  -9   7     9986.38     9445.87    321.83 o 
  -5  -9   7        8.20       48.17     38.26 o 
  -4  -9   7      827.06     1010.48     87.66 o 
  -3  -9   7      931.62     1055.76     62.60 o 
  -2  -9   7     1540.88     1571.07     62.86 o 
  -1  -9   7      450.52      403.17     32.31 o 
   0  -9   7        2.31       21.08     11.07 o 
   1  -9   7      197.18      138.68     74.55 o 
   2  -9   7     1059.66      957.77    155.56 o 
   3  -9   7       49.86       99.71     66.64 o 
   4  -9   7      675.97      749.77    134.23 o 
   5  -9   7     2716.29     2919.99    227.23 o 
   6  -9   7      432.01      302.98    100.19 o 
   7  -9   7       26.51       -4.79     69.99 o 
   8  -9   7       20.82       77.18     68.07 o 
   9  -9   7       91.63       95.88     67.59 o 
 -12  -8   7      535.13      235.59    152.69 o 
 -11  -8   7      109.01      135.14     37.72 o 
 -10  -8   7      274.39      379.82    130.87 o 
  -9  -8   7     4642.52     5417.42    278.77 o 
  -8  -8   7      492.76      619.63     69.58 o 
  -7  -8   7      535.05      644.27     63.10 o 
  -6  -8   7     7082.28     7189.56    187.21 o 
  -5  -8   7     8132.37     8950.13    209.30 o 
  -4  -8   7     6183.75     6561.34    172.92 o 
  -3  -8   7     9273.83     9595.44    146.72 o 
  -2  -8   7     4472.27     4458.06     90.23 o 
  -1  -8   7        4.63       62.48     16.63 o 
   0  -8   7     7371.77     7421.82    146.58 o 
   1  -8   7      285.42      313.41     59.57 o 
   2  -8   7     1839.49     2094.77     75.62 o 
   3  -8   7      150.15      154.37     38.35 o 
   4  -8   7     5325.29     6351.01    316.88 o 
   5  -8   7      102.40       59.50     10.70 o 
   6  -8   7      374.14      345.66     37.37 o 
   7  -8   7     1476.24     1531.61     83.46 o 
   8  -8   7      818.50      683.69    179.53 o 
   9  -8   7       73.34       55.13     61.84 o 
 -13  -7   7      120.63      229.92     81.98 o 
 -12  -7   7     1189.22     1409.20    168.99 o 
 -11  -7   7      261.90      219.20     44.10 o 
 -10  -7   7     2223.93     2841.36    211.89 o 
  -9  -7   7     1742.42     2108.40    125.60 o 
  -8  -7   7      147.71      214.13     50.64 o 
  -7  -7   7    10563.20    10893.23    302.53 o 
  -6  -7   7    14020.69    14959.03    228.64 o 
  -5  -7   7      395.18      364.90     34.34 o 
  -4  -7   7        3.54      283.55     58.19 o 
  -3  -7   7     1741.38     1565.13     60.14 o 
  -2  -7   7      408.03      402.29     34.75 o 
  -1  -7   7     8141.05     8790.48    133.71 o 
   0  -7   7     3792.51     3968.01     77.24 o 
   1  -7   7     2182.73     2251.04     84.56 o 
   2  -7   7      972.86      909.98     44.54 o 
   3  -7   7     1295.08     1257.80     53.87 o 
   4  -7   7      222.65      222.42     28.34 o 
   5  -7   7     1432.12     1469.94     54.11 o 
   6  -7   7     2363.97     2400.75    109.14 o 
   7  -7   7     2248.51     2287.19    102.09 o 
   8  -7   7      168.26      128.49     39.36 o 
   9  -7   7       31.89       92.03     52.46 o 
  10  -7   7      854.57      781.89    188.40 o 
 -13  -6   7     1407.33     1498.69    215.01 o 
 -12  -6   7     3293.54     3877.21    188.13 o 
 -11  -6   7      944.72     1144.04    107.62 o 
 -10  -6   7      518.63      492.87     75.50 o 
  -9  -6   7       14.64       69.86     28.53 o 
  -8  -6   7     1703.16     1603.02     91.74 o 
  -7  -6   7     5450.13     5644.01    120.34 o 
  -6  -6   7      213.95      232.46     45.17 o 
  -5  -6   7      626.70      650.60     44.84 o 
  -4  -6   7     2864.17     2953.75    100.86 o 
  -3  -6   7      233.77      242.20     25.39 o 
  -2  -6   7      207.43      238.15     23.20 o 
  -1  -6   7     1710.32     1621.10     61.64 o 
   0  -6   7      438.23      339.77     45.05 o 
   1  -6   7     1018.05     1005.59     57.71 o 
   2  -6   7        7.44       61.43     23.41 o 
   3  -6   7     2185.50     2084.25     69.43 o 
   4  -6   7      877.05      882.01     50.29 o 
   5  -6   7       63.99       59.80     18.22 o 
   6  -6   7      149.46      162.79     32.17 o 
   7  -6   7     5894.32     6661.91    165.56 o 
   8  -6   7     1487.95     1524.76    101.01 o 
   9  -6   7     1282.90     1666.62    138.02 o 
  10  -6   7      885.21      911.86    105.15 o 
 -14  -5   7      115.13      268.46     99.23 o 
 -13  -5   7       24.30       80.97     44.61 o 
 -12  -5   7     3860.88     3411.56    179.80 o 
 -11  -5   7     2458.89     2469.39    153.38 o 
 -10  -5   7      106.47       86.56     38.59 o 
  -9  -5   7      904.89      690.01     77.13 o 
  -8  -5   7     3192.29     2833.57    104.84 o 
  -7  -5   7     3538.85     3580.45    127.22 o 
  -6  -5   7     4027.98     4076.80     94.52 o 
  -5  -5   7      308.46      372.17     29.68 o 
  -4  -5   7      115.60      103.13     22.25 o 
  -3  -5   7      206.26      254.08     41.66 o 
  -2  -5   7     1706.29     1870.27     57.01 o 
  -1  -5   7    25115.61    24557.58    240.88 o 
   0  -5   7     9223.07     8531.19    124.22 o 
   1  -5   7      742.44      822.07     47.50 o 
   2  -5   7      153.12      136.75     29.13 o 
   3  -5   7     3199.04     3120.95     78.37 o 
   4  -5   7      243.52      254.80     31.44 o 
   5  -5   7      895.89     1111.95     91.76 o 
   6  -5   7    13083.08    14732.08    420.48 o 
   7  -5   7     7510.02     8610.10    202.54 o 
   8  -5   7      263.24      187.27     37.75 o 
   9  -5   7       92.96      111.47     47.22 o 
  10  -5   7      397.75      337.09     84.77 o 
 -14  -4   7      383.23      263.95     76.70 o 
 -13  -4   7     6556.51     5720.93    239.27 o 
 -12  -4   7     5685.38     5104.96    235.86 o 
 -11  -4   7      499.32      546.23     90.85 o 
 -10  -4   7       59.05       32.87     45.39 o 
  -9  -4   7     1118.38     1008.88     99.45 o 
  -8  -4   7     4464.32     4903.90    115.12 o 
  -7  -4   7    13197.57    13885.53    199.67 o 
  -6  -4   7     3600.01     3577.23     87.95 o 
  -5  -4   7     5806.93     5818.51    114.41 o 
  -4  -4   7      253.24      156.11     28.20 o 
  -3  -4   7        9.21       24.02     18.84 o 
  -2  -4   7    11746.22    12432.13    156.96 o 
  -1  -4   7     5808.18     5609.25     93.04 o 
   0  -4   7    17691.32    17266.03    193.49 o 
   1  -4   7     6147.00     5877.25    110.28 o 
   2  -4   7      556.97      592.61     53.30 o 
   3  -4   7       30.60       92.54     21.17 o 
   4  -4   7      994.62     1018.67     60.30 o 
   5  -4   7     5234.35     5432.58    172.79 o 
   6  -4   7     5315.07     5499.95    197.93 o 
   7  -4   7      602.39      631.49     64.40 o 
   8  -4   7      100.40      116.13     56.81 o 
   9  -4   7     2975.69     3190.90    205.86 o 
  10  -4   7     1285.41     1439.58    130.81 o 
 -14  -3   7     2731.37     2832.85    233.94 o 
 -13  -3   7      854.44      682.61    116.82 o 
 -12  -3   7       58.04      150.65     64.96 o 
 -11  -3   7      539.88      514.60    113.14 o 
 -10  -3   7      241.61      171.23     61.12 o 
  -9  -3   7        4.35       89.30     41.89 o 
  -8  -3   7     3775.02     4440.42    141.78 o 
  -7  -3   7      129.42      109.81     29.39 o 
  -6  -3   7      248.67      259.47     29.98 o 
  -5  -3   7     1440.97     1630.79     62.98 o 
  -4  -3   7     2326.20     2400.03     70.13 o 
  -3  -3   7     8242.16     8220.32    149.55 o 
  -2  -3   7       83.17      180.55     21.25 o 
  -1  -3   7      463.21      488.35     41.63 o 
   0  -3   7        8.47      104.06     20.99 o 
   1  -3   7    10761.53    10258.03    157.63 o 
   2  -3   7     4695.35     4387.93    110.70 o 
   3  -3   7      783.46      875.28     53.10 o 
   4  -3   7     2238.84     2001.07     75.22 o 
   5  -3   7     3401.43     3255.72    103.49 o 
   6  -3   7     2804.68     2883.86    158.93 o 
   7  -3   7     1322.71     1545.46     90.45 o 
   8  -3   7       85.62      104.17     32.90 o 
   9  -3   7      177.06      151.98     54.89 o 
  10  -3   7       11.70      100.64     37.13 o 
 -14  -2   7       46.66       24.62     99.71 o 
 -13  -2   7     3533.25     3973.71    192.77 o 
 -12  -2   7        6.61       98.44     49.39 o 
 -11  -2   7      905.15      737.44     93.62 o 
 -10  -2   7      250.25      319.28    138.54 o 
  -9  -2   7      345.46      397.32     44.12 o 
  -8  -2   7     9512.41     9741.06    166.75 o 
  -7  -2   7    25055.61    25610.27    223.30 o 
  -6  -2   7    10829.78    11073.36    171.14 o 
  -5  -2   7     1475.12     1486.11     57.82 o 
  -4  -2   7    18441.87    20281.62    286.05 o 
  -3  -2   7     2771.63     2854.57     72.17 o 
  -2  -2   7      270.05      369.40     35.15 o 
  -1  -2   7       31.44       84.85     24.70 o 
   0  -2   7    39859.95    39947.01    423.06 o 
   1  -2   7    30662.93    30961.61    605.71 o 
   2  -2   7     1025.73      952.12     55.20 o 
   3  -2   7      112.73       92.92     21.42 o 
   4  -2   7       28.03       27.92     22.96 o 
   5  -2   7     1291.66     1254.50     68.65 o 
   6  -2   7     1059.69     1019.34    119.62 o 
   7  -2   7      138.21      104.20     25.52 o 
   8  -2   7      783.91      772.23     97.45 o 
   9  -2   7     1721.86     1695.74    141.18 o 
  10  -2   7      968.55     1074.79    113.66 o 
 -14  -1   7     3152.02     3315.98    289.31 o 
 -13  -1   7     3087.43     3633.45    184.55 o 
 -12  -1   7     1503.50     1573.64    141.64 o 
 -11  -1   7      786.95      896.59    174.98 o 
 -10  -1   7      524.56      708.79     85.19 o 
  -9  -1   7      423.92      360.73     56.39 o 
  -8  -1   7     9058.68     9569.73    164.25 o 
  -7  -1   7     5678.65     5987.48    111.93 o 
  -6  -1   7     2865.55     2673.20     76.22 o 
  -5  -1   7      526.81      469.81     38.05 o 
  -4  -1   7     1195.14     1094.10     49.32 o 
  -3  -1   7     1742.09     1749.76     58.35 o 
  -2  -1   7       71.98      141.38     23.61 o 
  -1  -1   7     5084.13     5266.97     94.08 o 
   0  -1   7    18891.11    18916.79    210.69 o 
   1  -1   7      332.47      339.41     35.47 o 
   2  -1   7      138.88       62.23     28.23 o 
   3  -1   7     3299.67     3209.57     90.61 o 
   4  -1   7     4151.58     4017.75    102.78 o 
   5  -1   7     1495.02     1360.89    106.81 o 
   6  -1   7     2415.61     2449.48    114.49 o 
   7  -1   7        9.09       60.52     34.76 o 
   8  -1   7      956.65      926.74    120.07 o 
   9  -1   7      588.85      485.77    108.03 o 
  10  -1   7     2599.95     2956.30    168.32 o 
 -14   0   7      474.04      637.82    107.76 o 
 -13   0   7      113.01      103.55     47.46 o 
 -12   0   7     3692.01     3672.80    216.76 o 
 -11   0   7     1852.29     1842.97    185.53 o 
 -10   0   7      635.47      546.30     71.87 o 
  -9   0   7     1514.85     1417.10     73.08 o 
  -8   0   7     1792.68     1751.05     72.69 o 
  -7   0   7      411.92      525.26     44.83 o 
  -6   0   7      665.91      624.30     45.30 o 
  -5   0   7      104.78      178.21     22.94 o 
  -4   0   7    11093.64    11361.38    153.06 o 
  -3   0   7      163.93      114.48     22.64 o 
  -2   0   7       33.64      129.80     23.11 o 
  -1   0   7     2362.26     2075.24     63.11 o 
   0   0   7     4384.18     4224.31     97.43 o 
   1   0   7      241.97      157.33     31.72 o 
   2   0   7     3730.88     3977.17     92.25 o 
   3   0   7     6089.47     6131.28    177.48 o 
   4   0   7     1437.08     1346.60     70.16 o 
   5   0   7     8289.07     8117.13    172.82 o 
   6   0   7     5074.15     4875.12    212.84 o 
   7   0   7      237.47      300.00     64.64 o 
   8   0   7      362.60      528.77    122.25 o 
   9   0   7     2510.21     2498.03    363.14 o 
  10   0   7     1020.19     1050.69    124.68 o 
 -14   1   7      659.54      453.06    116.97 o 
 -13   1   7     1052.62      873.68    126.69 o 
 -12   1   7     1216.44     1202.72    170.18 o 
 -11   1   7      600.86      520.51     62.58 o 
 -10   1   7     2268.90     2218.35    137.62 o 
  -9   1   7     4085.06     3918.90    188.17 o 
  -8   1   7     3596.28     3768.36     98.88 o 
  -7   1   7       36.63       53.82     28.33 o 
  -6   1   7     1924.70     2093.99     73.81 o 
  -5   1   7        6.46       51.37     16.61 o 
  -4   1   7      225.93      303.79     45.60 o 
  -3   1   7     3448.75     3566.96     77.52 o 
  -2   1   7      194.64      254.92     28.93 o 
  -1   1   7     4847.31     5018.38     89.44 o 
   0   1   7     2487.67     2511.93     71.53 o 
   1   1   7      572.51      488.94     70.43 o 
   2   1   7       92.13      111.33     29.17 o 
   3   1   7      454.38      472.49     49.35 o 
   4   1   7     5669.79     5620.67    162.05 o 
   5   1   7     3529.62     3575.63    260.27 o 
   6   1   7        7.58      -16.84     34.60 o 
   7   1   7     1055.05     1270.65    120.38 o 
   8   1   7       13.39       68.56     30.67 o 
   9   1   7        2.79       24.31     69.99 o 
 -14   2   7      346.34      183.69     51.86 o 
 -13   2   7     1551.45     1566.50    130.92 o 
 -12   2   7      303.83      287.84     96.60 o 
 -11   2   7      195.39      227.19     59.21 o 
 -10   2   7     2023.81     1905.75    121.33 o 
  -9   2   7     2506.00     2803.66    108.40 o 
  -8   2   7       33.80       80.24     23.10 o 
  -7   2   7     1041.06      853.68     70.64 o 
  -6   2   7        6.02        6.32     20.39 o 
  -5   2   7      487.26      484.18     38.28 o 
  -4   2   7      516.26      469.24     36.75 o 
  -3   2   7        9.41       18.37     25.39 o 
  -2   2   7     3142.69     2842.57     67.51 o 
  -1   2   7       54.05       91.25     22.74 o 
   0   2   7     2592.62     2646.16     86.42 o 
   1   2   7      657.89      546.76     45.34 o 
   2   2   7     1030.56      952.48     67.59 o 
   3   2   7     4596.75     4338.80    129.52 o 
   4   2   7     3185.79     2890.72    118.50 o 
   5   2   7     3800.67     3986.35    155.39 o 
   6   2   7     2663.80     2481.45    116.15 o 
   7   2   7       28.81      157.14     48.47 o 
   8   2   7        1.70       30.20     39.73 o 
   9   2   7      848.20      892.12    105.51 o 
 -14   3   7      273.17      213.87     63.59 o 
 -13   3   7      343.19      244.25     64.81 o 
 -12   3   7      327.11      278.77     83.17 o 
 -11   3   7     1435.02     1307.47    106.80 o 
 -10   3   7     3375.30     3555.74    183.65 o 
  -9   3   7     1783.03     1702.50     97.53 o 
  -8   3   7      999.03     1089.37     77.71 o 
  -7   3   7       34.98       78.87     25.30 o 
  -6   3   7     3180.83     3112.06     96.31 o 
  -5   3   7      110.46       43.87     15.73 o 
  -4   3   7      200.00      250.77     37.92 o 
  -3   3   7      538.62      554.38     40.76 o 
  -2   3   7      114.53      180.87     86.29 o 
  -1   3   7     9354.88    10312.28    122.06 o 
   0   3   7     1509.53     1633.10     59.65 o 
   1   3   7     4173.44     4076.53     92.03 o 
   2   3   7      321.55      291.42     54.59 o 
   3   3   7     4677.11     4577.30    137.23 o 
   4   3   7     1463.77     1465.76     76.89 o 
   5   3   7     1998.46     1977.09     95.07 o 
   6   3   7      190.69      105.01     49.16 o 
   7   3   7      913.36      904.46    291.47 o 
   8   3   7       84.73       92.46    114.81 o 
 -13   4   7      877.11      952.42    109.06 o 
 -12   4   7      687.43      638.95    112.02 o 
 -11   4   7     2313.12     2390.44    137.57 o 
 -10   4   7      973.12      860.26     67.09 o 
  -9   4   7     2607.82     2751.72     98.33 o 
  -8   4   7     5478.69     6155.71    156.06 o 
  -7   4   7     9475.15     9642.71    320.91 o 
  -6   4   7     1542.37     1541.72     69.73 o 
  -5   4   7     3250.69     3261.97     95.51 o 
  -4   4   7       19.18       44.57     11.17 o 
  -3   4   7      926.81      915.95     48.68 o 
  -2   4   7      946.00      844.45     47.72 o 
  -1   4   7        2.87       93.99     33.24 o 
   0   4   7     1173.10     1116.49     54.71 o 
   1   4   7     8260.95     8407.96    230.79 o 
   2   4   7     2200.60     2328.87     94.85 o 
   3   4   7     3331.44     3429.27     99.84 o 
   4   4   7     1123.06     1135.03     79.37 o 
   5   4   7     1358.14     1159.49     78.26 o 
   6   4   7       72.42       94.79     29.96 o 
   7   4   7       86.56       59.41     43.31 o 
   8   4   7     1361.00     1046.94    232.51 o 
 -13   5   7       18.76       16.65     68.79 o 
 -12   5   7      212.82      218.92     62.83 o 
 -11   5   7      153.35       99.26     54.65 o 
 -10   5   7      352.54      373.85     65.52 o 
  -9   5   7       19.63       82.17     35.82 o 
  -8   5   7      111.22      115.63     28.86 o 
  -7   5   7      137.71      153.41     24.47 o 
  -6   5   7       84.32       48.25     20.39 o 
  -5   5   7     3115.16     3211.29     79.37 o 
  -4   5   7     1412.79     1305.57     65.58 o 
  -3   5   7      499.09      497.88     38.33 o 
  -2   5   7     1054.81      960.96     59.31 o 
  -1   5   7     7542.73     7635.15    202.73 o 
   0   5   7     2472.55     2508.02     71.98 o 
   1   5   7      402.89      399.48     55.40 o 
   2   5   7     5654.80     6194.28    197.52 o 
   3   5   7     3476.01     3704.55    108.82 o 
   4   5   7     1216.59     1116.73     61.37 o 
   5   5   7     1825.65     1566.58    129.30 o 
   6   5   7      401.61      346.27    107.86 o 
   7   5   7       36.24       94.21     36.88 o 
 -12   6   7       96.97       74.77     31.43 o 
 -11   6   7       33.65      105.00     47.49 o 
 -10   6   7      269.53      156.83     36.17 o 
  -9   6   7      159.16      100.59     20.99 o 
  -8   6   7     3741.18     4256.99    128.24 o 
  -7   6   7     3361.45     3758.74    134.93 o 
  -6   6   7        5.72       44.80     16.99 o 
  -5   6   7       75.05       81.61     27.26 o 
  -4   6   7      414.78      514.14     35.98 o 
  -3   6   7      338.16      330.88     25.59 o 
  -2   6   7     6271.23     6222.05    317.36 o 
  -1   6   7     8766.23     8595.05    497.13 o 
   0   6   7     2287.01     2483.74     99.67 o 
   1   6   7      248.23      144.46     36.08 o 
   2   6   7      558.62      529.69     55.49 o 
   3   6   7     1793.17     1731.70     82.10 o 
   4   6   7     2257.53     2011.04    116.11 o 
   5   6   7     1818.30     1680.52    134.95 o 
   6   6   7     2618.78     2215.28    162.51 o 
 -12   7   7      676.61      556.02    112.66 o 
 -11   7   7     1207.22      955.06     96.59 o 
 -10   7   7      512.53      457.40     76.45 o 
  -9   7   7      618.21      506.14     64.03 o 
  -8   7   7      118.87       71.50     70.23 o 
  -7   7   7      469.39      561.46     69.68 o 
  -6   7   7      440.34      490.95     82.50 o 
  -5   7   7     5967.58     6713.23    191.81 o 
  -4   7   7     3873.93     4264.21    296.27 o 
  -3   7   7     5834.86     6002.01    375.84 o 
  -2   7   7     2317.32     2386.42    208.54 o 
  -1   7   7       72.64       60.40     38.35 o 
   0   7   7      940.75      935.78    143.82 o 
   1   7   7      184.11      255.52     91.56 o 
   2   7   7     3946.36     4394.12    293.39 o 
   3   7   7     2083.70     1903.67    254.08 o 
   4   7   7       32.62       46.02     52.25 o 
   5   7   7      391.28      276.13    110.74 o 
 -11   8   7      829.76      713.57    104.03 o 
 -10   8   7     1237.73     1157.29     95.14 o 
  -9   8   7      203.16      142.49     34.08 o 
  -8   8   7     1534.87     1875.93    126.23 o 
  -7   8   7      982.13      800.47     99.52 o 
  -6   8   7      182.05      118.07     27.94 o 
  -5   8   7     2013.95     1944.42    220.52 o 
  -4   8   7     2928.13     2906.56    261.27 o 
  -3   8   7      844.02     1105.96    161.08 o 
  -2   8   7      600.10      536.44    167.79 o 
  -1   8   7     2960.53     2641.46    262.23 o 
   0   8   7      676.91      655.81    158.68 o 
   1   8   7     2405.95     2578.18    251.20 o 
   2   8   7     1677.97     1465.03    191.76 o 
   3   8   7      761.91      606.91    119.85 o 
   4   8   7      224.69      148.13     70.95 o 
  -9   9   7      123.43      103.07     54.65 o 
  -8   9   7     1428.92     1464.55    159.64 o 
  -7   9   7      926.04     1115.55    210.93 o 
  -6   9   7      482.58      467.89    122.72 o 
  -5   9   7      186.81      153.41     57.53 o 
  -4   9   7      524.67      679.78    200.39 o 
  -3   9   7      575.48      491.86    132.79 o 
  -2   9   7     1614.06     1585.36    224.36 o 
  -1   9   7     2051.41     2047.97   1740.20 o 
   0   9   7       83.77     2540.31   1387.85 o 
   1   9   7       23.08       54.65     54.65 o 
   2   9   7     2043.55     2148.16    221.96 o 
   3   9   7      954.75      683.62    162.99 o 
  -7  10   7      595.45      400.77    130.87 o 
  -6  10   7      170.64      104.99     52.73 o 
  -5  10   7       24.31      105.95     60.88 o 
  -4  10   7      483.92      501.93    119.85 o 
  -3  10   7       72.36       95.40     41.71 o 
  -2  10   7      231.70      165.87    134.71 o 
  -1  10   7        1.43      134.23    102.59 o 
   0  10   7      260.51      162.04     71.91 o 
   1  10   7     1737.83     1954.01    228.67 o 
  -5 -14   8      425.71      174.67     43.67 o 
  -4 -14   8        0.84       41.50     25.65 o 
  -3 -14   8     1022.17      827.91    121.29 o 
  -2 -14   8     3303.36     3482.80    249.28 o 
  -1 -14   8     1922.17     2061.39    202.30 o 
   0 -14   8     1508.74     1750.75    199.43 o 
   1 -14   8      170.94      104.99     64.72 o 
   2 -14   8       75.80       91.56     46.98 o 
   3 -14   8        2.98       75.26     58.01 o 
  -7 -13   8     1739.20     1887.57    119.48 o 
  -6 -13   8      234.70      134.30     59.03 o 
  -5 -13   8     1358.07     1407.67    100.40 o 
  -4 -13   8      226.72      150.03     38.69 o 
  -3 -13   8      499.25      513.42     83.54 o 
  -2 -13   8      387.36      318.45     89.41 o 
  -1 -13   8     2135.68     2357.18    497.13 o 
   0 -13   8      568.97      639.99    158.68 o 
   1 -13   8     1113.36      915.16    195.59 o 
   2 -13   8     1394.03     1550.84    188.88 o 
   3 -13   8      479.14      764.63    152.45 o 
   4 -13   8       17.14      -23.01     70.95 o 
   5 -13   8      346.17      148.61     64.24 o 
  -9 -12   8       49.39       81.89     39.44 o 
  -8 -12   8      434.32      644.04    131.83 o 
  -7 -12   8      558.46      629.58    101.17 o 
  -6 -12   8     1236.35     1201.30    117.79 o 
  -5 -12   8     2083.00     1951.55    126.80 o 
  -4 -12   8      660.97      723.20     70.22 o 
  -3 -12   8      587.32      713.18     80.88 o 
  -2 -12   8        0.25       17.74     17.40 o 
  -1 -12   8       70.62       52.71     15.93 o 
   0 -12   8      309.17      309.21    108.82 o 
   1 -12   8     1115.28     1234.92    139.50 o 
   2 -12   8     2918.67     2946.35    218.12 o 
   3 -12   8     1662.90     1723.90    211.89 o 
   4 -12   8      171.42      123.20     67.12 o 
   5 -12   8       52.99       64.72     69.99 o 
   6 -12   8       26.91       84.85     35.48 o 
 -10 -11   8      169.03      112.66     64.24 o 
  -9 -11   8      179.28      157.57     36.42 o 
  -8 -11   8      293.69      127.46     45.05 o 
  -7 -11   8     1574.42     1389.55    121.37 o 
  -6 -11   8     3746.64     3760.16    242.99 o 
  -5 -11   8      228.10      193.55     79.35 o 
  -4 -11   8      229.64      269.40     47.57 o 
  -3 -11   8      602.64      649.48     51.34 o 
  -2 -11   8      171.65      151.36     44.91 o 
  -1 -11   8     2227.55     2150.68     81.52 o 
   0 -11   8      187.23      178.10     81.98 o 
   1 -11   8      212.68      256.48     80.06 o 
   2 -11   8      840.64      786.69    122.25 o 
   3 -11   8      264.36      122.25     43.62 o 
   4 -11   8      748.10      725.32    154.84 o 
   5 -11   8     1416.31     1336.55    173.06 o 
   6 -11   8      355.97      205.66     89.65 o 
   7 -11   8       25.93       67.59     59.92 o 
 -11 -10   8     1988.02     1715.77    135.44 o 
 -10 -10   8       66.01       70.59     36.86 o 
  -9 -10   8      262.57      192.72     96.36 o 
  -8 -10   8     1428.94     1154.63    111.83 o 
  -7 -10   8     1897.66     1450.51    110.16 o 
  -6 -10   8      899.25     1032.87     73.38 o 
  -5 -10   8     2992.24     3245.97    166.66 o 
  -4 -10   8     1024.59     1135.99     66.28 o 
  -3 -10   8      139.90      195.33     32.61 o 
  -2 -10   8     5008.44     4684.28    154.43 o 
  -1 -10   8      851.17      735.87     40.67 o 
   0 -10   8       29.47       36.31     38.22 o 
   1 -10   8      496.67      632.80     99.71 o 
   2 -10   8     6220.62     7371.16    424.26 o 
   3 -10   8     1146.57     1366.75    157.24 o 
   4 -10   8      684.91      833.67    148.61 o 
   5 -10   8      325.63      215.73     80.06 o 
   6 -10   8        5.14       65.20     55.61 o 
   7 -10   8     1166.97     1070.97    170.66 o 
   8 -10   8      316.08      376.80    150.05 o 
 -12  -9   8     1365.49     1045.44    167.31 o 
 -11  -9   8      384.73      164.39     83.17 o 
 -10  -9   8       90.08       78.97     46.72 o 
  -9  -9   8       35.71       92.43     38.45 o 
  -8  -9   8      539.98      408.41    112.90 o 
  -7  -9   8     1185.81     1502.04    143.58 o 
  -6  -9   8     3347.25     3565.88    202.68 o 
  -5  -9   8     2962.94     3163.52    120.07 o 
  -4  -9   8     1498.05     1443.44     83.41 o 
  -3  -9   8     1618.33     1633.76     89.33 o 
  -2  -9   8        7.61       64.27     18.63 o 
  -1  -9   8      183.36      150.00     19.35 o 
   0  -9   8       12.74       51.28     20.79 o 
   1  -9   8     4719.73     4833.65     95.56 o 
   2  -9   8     1848.60     1671.65    155.80 o 
   3  -9   8      456.84      651.50    111.70 o 
   4  -9   8      148.89      290.51     73.35 o 
   5  -9   8     1119.54     1087.74    128.48 o 
   6  -9   8     2114.31     2260.82    485.63 o 
   7  -9   8      379.53      286.68    141.42 o 
   8  -9   8      112.80       49.86     59.44 o 
 -12  -8   8      511.89      247.20     56.73 o 
 -11  -8   8       16.61       50.56     72.87 o 
 -10  -8   8      706.31      557.98     90.48 o 
  -9  -8   8      688.63      742.72    118.17 o 
  -8  -8   8     1402.52     1735.67    107.17 o 
  -7  -8   8      204.11      342.67     81.27 o 
  -6  -8   8     1799.07     1646.01     95.38 o 
  -5  -8   8     2220.54     2155.23     86.13 o 
  -4  -8   8      421.91      491.84     50.24 o 
  -3  -8   8      244.53      210.38     35.06 o 
  -2  -8   8     4661.91     4961.03     97.11 o 
  -1  -8   8     1445.80     1446.79     52.84 o 
   0  -8   8     1319.09     1382.65     57.67 o 
   1  -8   8        8.69       41.37     17.64 o 
   2  -8   8     8881.45     9551.35    242.09 o 
   3  -8   8     2377.30     2514.72    108.04 o 
   4  -8   8       88.00      127.45     22.03 o 
   5  -8   8     1737.73     1721.13     55.44 o 
   6  -8   8     1095.57      975.30     72.18 o 
   7  -8   8      436.35      343.28    111.22 o 
   8  -8   8      464.46      185.53     56.57 o 
   9  -8   8      157.64      244.49     93.48 o 
 -13  -7   8        0.31       54.74     88.93 o 
 -12  -7   8      870.28      959.03    131.35 o 
 -11  -7   8      584.05      741.71    113.17 o 
 -10  -7   8     1320.60     1505.15    124.92 o 
  -9  -7   8     2599.39     2600.53    132.53 o 
  -8  -7   8     7009.72     7719.44    323.35 o 
  -7  -7   8     2180.26     1980.08     97.15 o 
  -6  -7   8     5109.91     5078.15    142.23 o 
  -5  -7   8     6286.34     6635.69    126.14 o 
  -4  -7   8    11971.83    12708.77    176.65 o 
  -3  -7   8        9.66      107.21     26.06 o 
  -2  -7   8      136.96      107.63     19.48 o 
  -1  -7   8     1125.32     1059.44     48.72 o 
   0  -7   8      195.71       92.64     26.29 o 
   1  -7   8     5123.39     5630.53    128.77 o 
   2  -7   8     4082.13     4267.02    114.93 o 
   3  -7   8      150.80       90.44     23.16 o 
   4  -7   8      624.27      578.86     68.87 o 
   5  -7   8      524.42      512.74     39.49 o 
   6  -7   8     2616.71     2885.77    127.92 o 
   7  -7   8     1024.72      920.00     92.26 o 
   8  -7   8       13.08       83.52     35.00 o 
   9  -7   8      329.96      285.72    125.60 o 
 -13  -6   8      958.99     1130.42    114.62 o 
 -12  -6   8     2293.24     2659.09    157.20 o 
 -11  -6   8     5423.99     5814.01    225.17 o 
 -10  -6   8     1301.38     1321.74    118.64 o 
  -9  -6   8      660.29      833.93     76.84 o 
  -7  -6   8      894.64      806.82     65.57 o 
  -6  -6   8      503.76      489.11     41.50 o 
  -5  -6   8    12031.01    12531.11    230.21 o 
  -4  -6   8     5803.95     5606.46    173.75 o 
  -3  -6   8     1603.19     1638.09     74.25 o 
  -2  -6   8      161.26      285.56     36.91 o 
  -1  -6   8      133.90      191.81     31.08 o 
   0  -6   8     3929.53     3891.87     87.09 o 
   1  -6   8      382.10      491.63     51.62 o 
   2  -6   8       81.58       67.42     14.94 o 
   3  -6   8     1878.43     1712.66     76.96 o 
   4  -6   8     2015.93     1983.66     83.96 o 
   5  -6   8     6484.76     7513.48    320.58 o 
   6  -6   8     1932.62     2241.39     91.90 o 
   7  -6   8      897.05     1049.40    114.42 o 
   8  -6   8     1208.04     1383.60    112.57 o 
   9  -6   8        0.75       24.66     42.68 o 
 -14  -5   8      644.62      483.96     90.26 o 
 -13  -5   8       16.27       66.89     40.65 o 
 -12  -5   8        5.53       83.69     48.10 o 
 -11  -5   8      189.13       51.67     72.15 o 
 -10  -5   8     1179.03     1047.02    103.67 o 
  -9  -5   8     2926.94     2921.25    158.81 o 
  -8  -5   8     6262.09     6134.23    204.28 o 
  -7  -5   8      359.34      404.40     45.32 o 
  -6  -5   8     1389.07     1359.82     63.66 o 
  -5  -5   8     1435.06     1488.58     65.19 o 
  -4  -5   8      931.37      894.66     50.16 o 
  -3  -5   8      490.54      506.25     43.26 o 
  -2  -5   8      274.67      241.78     26.82 o 
  -1  -5   8      139.44      143.56     25.64 o 
   0  -5   8       37.38       72.32     19.64 o 
   1  -5   8     5357.68     5392.14    125.29 o 
   2  -5   8       20.68       36.78     16.69 o 
   3  -5   8      251.01      290.30     46.91 o 
   4  -5   8      848.39      903.27     67.46 o 
   5  -5   8     3586.63     3635.69    140.90 o 
   6  -5   8      973.87     1087.46     74.98 o 
   7  -5   8     2833.68     3026.27    117.38 o 
   8  -5   8     1570.02     1644.64    104.26 o 
   9  -5   8      975.76      929.75    114.04 o 
 -14  -4   8      143.17       79.71     41.67 o 
 -13  -4   8     2539.14     2292.52    159.61 o 
 -12  -4   8     2884.21     2604.51    159.30 o 
 -11  -4   8     3967.80     3698.18    220.19 o 
 -10  -4   8      303.52      307.13     68.85 o 
  -9  -4   8     1494.49     1354.93    112.00 o 
  -8  -4   8       75.89      107.31     26.87 o 
  -7  -4   8      252.23      354.11     44.08 o 
  -6  -4   8     1498.23     1768.17     73.46 o 
  -5  -4   8     7048.53     7309.25    135.55 o 
  -4  -4   8     1456.11     1383.63     63.11 o 
  -3  -4   8     4801.91     5013.81    142.41 o 
  -2  -4   8      162.32      153.29     29.00 o 
  -1  -4   8       24.20       68.00     35.70 o 
   0  -4   8    14312.42    13857.50    230.00 o 
   1  -4   8     2429.42     2423.16     77.82 o 
   2  -4   8      424.82      455.40     43.05 o 
   3  -4   8     1328.85     1336.42     64.52 o 
   4  -4   8       11.95       31.20     19.46 o 
   5  -4   8     1986.05     1949.39    140.15 o 
   6  -4   8     2404.75     2622.69    139.43 o 
   7  -4   8       59.31       72.45     25.07 o 
   8  -4   8      577.63      510.14     94.59 o 
   9  -4   8     1435.25     1697.03    143.68 o 
 -14  -3   8     2983.91     3140.63    179.11 o 
 -13  -3   8     1429.33     1492.32    289.07 o 
 -12  -3   8      561.34      601.37     92.71 o 
 -11  -3   8      974.27      836.84    132.55 o 
 -10  -3   8      224.39      127.21     45.06 o 
  -9  -3   8     3921.03     4412.27    174.93 o 
  -8  -3   8     2932.24     3257.61    113.27 o 
  -7  -3   8     1606.66     1752.43     72.45 o 
  -6  -3   8     7873.19     8323.56    132.73 o 
  -5  -3   8      181.40      115.84     27.19 o 
  -4  -3   8     3087.30     2852.17     77.42 o 
  -3  -3   8     5549.34     5807.95    115.50 o 
  -2  -3   8     4552.99     4561.35    123.69 o 
  -1  -3   8    21450.24    20649.62    256.28 o 
   0  -3   8     4070.27     3782.16     89.81 o 
   1  -3   8     1133.39     1208.86     61.14 o 
   2  -3   8        4.85       43.99     24.84 o 
   3  -3   8     1442.11     1371.76     65.63 o 
   4  -3   8     5828.31     5631.72    162.17 o 
   5  -3   8     9924.49    10617.91    326.03 o 
   6  -3   8      237.05      154.99     35.44 o 
   7  -3   8      767.08      865.23     87.97 o 
   8  -3   8       56.31      100.23     37.45 o 
   9  -3   8       52.62      105.44     63.01 o 
 -14  -2   8      444.61      451.44     71.47 o 
 -13  -2   8      365.83      430.67    152.21 o 
 -12  -2   8        0.07      105.69     44.16 o 
 -11  -2   8      245.40      187.54     48.81 o 
 -10  -2   8     1636.50     1638.97    112.69 o 
  -9  -2   8     1240.03     1485.35    106.24 o 
  -8  -2   8       30.89       55.93     24.15 o 
  -7  -2   8       62.28       96.25     21.75 o 
  -6  -2   8     5931.54     6267.22    116.57 o 
  -5  -2   8     2090.59     2137.96     70.22 o 
  -4  -2   8     1714.11     1750.05     83.55 o 
  -3  -2   8        6.99       67.21     16.52 o 
  -2  -2   8    10587.91    11014.23    250.97 o 
  -1  -2   8     9668.56     9595.27    153.16 o 
   0  -2   8     4798.84     5029.03    123.90 o 
   1  -2   8     8976.62     8998.03    133.63 o 
   2  -2   8    11353.76    11203.50    176.52 o 
   3  -2   8      711.94      670.85     53.74 o 
   4  -2   8      498.21      398.57     70.02 o 
   5  -2   8       23.11       69.87     55.62 o 
   6  -2   8     1031.24      939.26    109.75 o 
   7  -2   8      455.42      632.50    105.91 o 
   8  -2   8      708.99      658.72    153.89 o 
   9  -2   8      246.82      220.38     72.66 o 
 -14  -1   8     1357.56     1272.62    140.60 o 
 -13  -1   8     1748.38     2175.41    209.97 o 
 -12  -1   8     1502.91     1783.35    225.32 o 
 -11  -1   8        8.98       37.63     24.66 o 
 -10  -1   8       38.99      131.43     41.71 o 
  -9  -1   8      622.02      771.35     90.37 o 
  -8  -1   8     1410.51     1202.77     68.22 o 
  -7  -1   8     3049.12     3116.58     93.60 o 
  -6  -1   8     3272.12     3144.67     91.12 o 
  -5  -1   8      702.67      747.10     52.86 o 
  -4  -1   8     7347.87     7706.79    135.69 o 
  -3  -1   8     4854.21     5133.55    174.50 o 
  -2  -1   8      404.37      519.77     42.78 o 
  -1  -1   8     1797.34     1657.32     74.40 o 
   0  -1   8       59.61       85.65     35.08 o 
   1  -1   8      107.52      102.00     20.34 o 
   2  -1   8       31.24       53.52     33.26 o 
   3  -1   8      131.07      194.52     38.09 o 
   4  -1   8    11877.25    11982.31    221.36 o 
   5  -1   8     1163.54     1071.36     81.94 o 
   6  -1   8      837.69      772.45     90.88 o 
   7  -1   8       46.24       88.31     59.44 o 
   8  -1   8        4.52       75.92     69.99 o 
   9  -1   8      187.96       82.50     31.52 o 
 -14   0   8      521.02      466.35     67.77 o 
 -13   0   8     1092.76     1334.38    134.28 o 
 -12   0   8     1290.83     1460.51    140.81 o 
 -11   0   8      486.00      394.71     73.58 o 
 -10   0   8     1674.39     1590.41    112.18 o 
  -9   0   8      329.20      492.08     48.55 o 
  -8   0   8      122.75      113.94     28.97 o 
  -7   0   8      204.06      130.46     59.23 o 
  -6   0   8     4505.24     4706.61    122.11 o 
  -5   0   8        4.03       47.03     20.66 o 
  -4   0   8     2140.91     1922.66     69.28 o 
  -3   0   8      430.43      311.80     34.40 o 
  -2   0   8    14995.95    15581.76    210.31 o 
  -1   0   8     1469.52     1581.88     92.86 o 
   0   0   8     3306.32     3464.40    109.81 o 
   1   0   8     3562.16     3495.05     96.87 o 
   2   0   8     1048.86     1096.55     71.18 o 
   3   0   8     5100.84     4975.88    212.93 o 
   4   0   8     2870.54     2769.67    191.69 o 
   5   0   8     1266.61     1321.57    171.55 o 
   6   0   8       98.69       76.06     27.09 o 
   7   0   8      647.63      582.32    135.91 o 
   8   0   8      495.78      689.36    162.75 o 
   9   0   8      105.64       72.36    110.26 o 
 -14   1   8        0.22      123.52     40.94 o 
 -13   1   8       43.47      114.44     45.14 o 
 -12   1   8     2066.39     1833.38    154.75 o 
 -11   1   8       40.13      -31.84     45.02 o 
 -10   1   8      130.52      204.09     59.66 o 
  -9   1   8       62.46       44.81     27.74 o 
  -8   1   8      288.38      133.36     40.51 o 
  -7   1   8      846.41      895.18     61.32 o 
  -6   1   8      121.83      127.14     23.22 o 
  -5   1   8      123.27      178.48     33.43 o 
  -4   1   8     4856.93     5172.45    101.92 o 
  -3   1   8       48.98       57.43     18.34 o 
  -2   1   8      548.55      610.23     44.63 o 
  -1   1   8     3415.17     3331.27     89.31 o 
   0   1   8     1237.32     1104.16     90.64 o 
   1   1   8     3233.03     2954.92    103.93 o 
   2   1   8      566.82      600.59     68.20 o 
   3   1   8      442.59      476.03     66.70 o 
   4   1   8     4295.88     4151.34    167.97 o 
   5   1   8      220.87      174.58     55.01 o 
   6   1   8      423.71      304.65     66.78 o 
   7   1   8     1241.51     1144.70    147.98 o 
   8   1   8       38.18      103.91     37.41 o 
 -14   2   8      142.70      119.48     41.00 o 
 -13   2   8     1847.50     1798.63    227.95 o 
 -12   2   8      870.26      936.01    128.68 o 
 -11   2   8       28.96      101.02     44.75 o 
 -10   2   8     1278.66     1052.80     99.62 o 
  -9   2   8     3067.54     2987.22    125.18 o 
  -8   2   8     4823.81     5270.24    160.32 o 
  -7   2   8       84.52       93.35     30.08 o 
  -6   2   8      275.07      369.81     53.55 o 
  -5   2   8      864.89     1108.95     57.94 o 
  -4   2   8      730.16      558.30     40.60 o 
  -3   2   8      890.03      968.51     85.87 o 
  -2   2   8    12270.02    13566.89    230.34 o 
  -1   2   8      857.41      999.22     51.74 o 
   0   2   8        1.47       36.20     21.30 o 
   1   2   8        2.34       61.44     26.66 o 
   2   2   8      331.47      398.99     51.01 o 
   3   2   8     3870.03     4140.65    157.81 o 
   4   2   8     1355.05     1204.53    102.64 o 
   5   2   8       33.07       70.26     30.60 o 
   6   2   8        6.71       64.26     27.43 o 
   7   2   8      276.87      222.53     85.57 o 
   8   2   8       88.89       80.63     46.61 o 
 -13   3   8        1.68       31.32     50.58 o 
 -12   3   8     2430.99     2602.28    168.51 o 
 -11   3   8      271.62      253.06     67.85 o 
 -10   3   8     3518.87     3493.70    158.43 o 
  -9   3   8     5731.51     5575.69    192.18 o 
  -8   3   8      716.53      651.39     52.71 o 
  -7   3   8       23.78      102.34     32.68 o 
  -6   3   8     2357.11     2386.35     88.18 o 
  -5   3   8     9263.03     9327.19    215.94 o 
  -4   3   8     2878.06     2712.12     92.08 o 
  -3   3   8    11005.60    10845.30    150.49 o 
  -2   3   8     4475.62     4766.01    124.48 o 
  -1   3   8      393.69      321.58     34.48 o 
   0   3   8     1545.44     1715.86    120.70 o 
   1   3   8     3706.09     3766.63    107.98 o 
   2   3   8       58.91      108.17     43.54 o 
   3   3   8        9.58       53.14     33.69 o 
   4   3   8      817.20      724.21     67.70 o 
   5   3   8       19.30       42.74     20.36 o 
   6   3   8      907.19      927.89    155.56 o 
   7   3   8       55.64       89.50     69.75 o 
 -13   4   8     1366.93     1312.51    130.27 o 
 -12   4   8      537.94      494.50     93.66 o 
 -11   4   8       69.00      197.04     52.06 o 
 -10   4   8      268.50      188.94     91.32 o 
  -9   4   8       35.14       44.30     22.34 o 
  -8   4   8     2699.11     2824.55     96.22 o 
  -7   4   8     3280.30     3224.45    121.00 o 
  -6   4   8     7091.96     7454.41    164.60 o 
  -5   4   8    11316.71    12364.21    321.02 o 
  -4   4   8      513.87      605.15     43.07 o 
  -3   4   8      984.29     1244.38     61.31 o 
  -2   4   8     1545.06     1445.21     66.66 o 
  -1   4   8      442.47      471.45     57.90 o 
   0   4   8     1050.09     1147.66     67.75 o 
   1   4   8     2611.37     2608.43    102.62 o 
   2   4   8     1267.73     1271.49     78.56 o 
   3   4   8     4363.88     4780.07    139.07 o 
   4   4   8     2299.80     2248.72    186.53 o 
   5   4   8     2275.43     2410.35    113.55 o 
   6   4   8      365.34      403.27     92.45 o 
   7   4   8      273.01      182.33     36.04 o 
 -13   5   8      308.56      233.46    110.26 o 
 -12   5   8        1.41       96.32     45.12 o 
 -11   5   8      129.61      111.14    101.87 o 
 -10   5   8      846.68      738.20    176.06 o 
  -9   5   8     3247.27     3613.99    160.47 o 
  -8   5   8     1646.81     1645.68     82.66 o 
  -7   5   8     1109.67     1000.83     70.09 o 
  -6   5   8     2593.66     2650.50    104.51 o 
  -5   5   8       27.07       -1.61     16.47 o 
  -4   5   8     2114.28     2197.81     87.18 o 
  -3   5   8    14346.66    14681.81    252.82 o 
  -2   5   8     1317.40     1432.60     55.17 o 
  -1   5   8        9.51       45.73     21.31 o 
   0   5   8     1368.78     1585.08     62.75 o 
   1   5   8     1091.27     1129.93     62.97 o 
   2   5   8     3229.25     3341.76    140.35 o 
   3   5   8     4094.38     4220.43    135.56 o 
   4   5   8     3566.14     3379.32    138.99 o 
   5   5   8     1813.71     1876.03    178.57 o 
   6   5   8        9.37       51.30     52.73 o 
 -12   6   8       13.52       43.57     41.82 o 
 -11   6   8       14.27       74.92     28.55 o 
 -10   6   8     1157.81     1181.12    121.38 o 
  -9   6   8     2110.67     2045.65    123.24 o 
  -8   6   8        2.52       66.64     22.37 o 
  -7   6   8     1184.66     1023.17    110.02 o 
  -6   6   8     1591.49     1450.63     64.97 o 
  -5   6   8      177.66      127.99     25.52 o 
  -4   6   8     2719.49     2688.56     70.09 o 
  -3   6   8     2136.07     2076.30     76.60 o 
  -2   6   8      105.84       77.45     14.27 o 
  -1   6   8     2562.46     2833.29     65.72 o 
   0   6   8     4234.28     4635.24    167.56 o 
   1   6   8       14.46       37.41     29.03 o 
   2   6   8     1834.08     1725.77    128.24 o 
   3   6   8       16.11       23.31     14.62 o 
   4   6   8        5.52       98.28     46.98 o 
   5   6   8     1296.74     1051.79    177.86 o 
 -11   7   8      914.27      974.75     97.94 o 
 -10   7   8      111.92       55.61     38.80 o 
  -9   7   8      165.04      105.04     43.19 o 
  -8   7   8      361.94      227.32     91.73 o 
  -7   7   8      323.80      189.82     28.10 o 
  -6   7   8      814.89      929.96     92.95 o 
  -5   7   8       12.29       47.13     20.98 o 
  -4   7   8      889.31     1068.09    143.34 o 
  -3   7   8     2825.83     2656.32    251.68 o 
  -2   7   8     3661.52     4158.74    344.68 o 
  -1   7   8     5573.25     6607.01    358.59 o 
   0   7   8      172.93       47.46     58.49 o 
   1   7   8     2760.57     2597.84    253.12 o 
   2   7   8       25.83      122.25    103.07 o 
   3   7   8      456.77      521.58    146.69 o 
   4   7   8     1845.87     1685.07    203.74 o 
 -10   8   8     1103.86     1112.56     98.93 o 
  -9   8   8     1483.74     1323.81    105.81 o 
  -8   8   8      307.96      265.77     48.70 o 
  -7   8   8        0.85       36.12     31.12 o 
  -6   8   8      472.61      585.34    155.32 o 
  -5   8   8        3.23       50.82     59.44 o 
  -4   8   8      637.45      707.11    157.72 o 
  -3   8   8     1898.38     1989.96    244.97 o 
  -2   8   8     3296.37     4004.38    271.82 o 
  -1   8   8       31.35      222.92     92.52 o 
   0   8   8     1363.83     1583.92    218.60 o 
   1   8   8       93.20      122.72     59.44 o 
   2   8   8       61.08       51.77     61.36 o 
   3   8   8       80.55      114.58     79.10 o 
  -8   9   8        3.03       -1.92     58.49 o 
  -7   9   8      936.47      655.81    153.89 o 
  -6   9   8      929.97     1020.15    162.04 o 
  -5   9   8        2.96      -44.58     70.47 o 
  -4   9   8      100.09      110.26     69.03 o 
  -3   9   8      488.52      564.73    134.71 o 
  -2   9   8      337.08      164.91    134.71 o 
  -1   9   8     1504.40     1522.55    191.28 o 
   0   9   8       21.18      136.63     87.25 o 
   1   9   8        4.48      136.63     63.28 o 
  -4  10   8       34.30      -17.74     67.12 o 
  -3  10   8      453.55      493.78    107.86 o 
  -5 -14   9      304.46      262.23     70.95 o 
  -4 -14   9      166.79       77.66     34.52 o 
  -3 -14   9     1196.33     1318.33    149.09 o 
  -2 -14   9     1483.83     1708.56    182.17 o 
  -1 -14   9      766.31      728.20    118.41 o 
   0 -14   9      162.79      110.26     48.42 o 
   1 -14   9      481.88      239.70     95.40 o 
   2 -14   9      964.20     1005.29    158.20 o 
  -7 -13   9     2092.27     1989.05    276.13 o 
  -6 -13   9     2541.95     2654.67    133.42 o 
  -5 -13   9      231.13      310.25    140.22 o 
  -4 -13   9      184.54      143.97     38.30 o 
  -3 -13   9        7.20       50.34     34.04 o 
  -2 -13   9        5.19       49.38     47.46 o 
  -1 -13   9      392.47      268.94    107.38 o 
   0 -13   9     1958.95     2080.09   1766.57 o 
   1 -13   9     2883.45     2917.11    240.18 o 
   2 -13   9       52.98       62.80     55.13 o 
   3 -13   9      436.22      345.64    135.19 o 
   4 -13   9      137.87      160.60     62.32 o 
  -8 -12   9      419.32      549.08    171.14 o 
  -7 -12   9     3174.59     3660.13    176.53 o 
  -6 -12   9     1418.71     1715.78    125.78 o 
  -5 -12   9      697.41      924.68    116.93 o 
  -4 -12   9      545.65      483.42     77.62 o 
  -3 -12   9     2479.05     2799.66    203.74 o 
  -2 -12   9      677.39      731.48     76.87 o 
  -1 -12   9        5.03       42.48     20.37 o 
   0 -12   9     1373.25     1561.39    195.11 o 
   1 -12   9      125.68      -31.16     64.72 o 
   2 -12   9     1143.08     1178.83    218.60 o 
   3 -12   9      341.44      333.66     70.95 o 
   4 -12   9       52.13       38.83     90.13 o 
   5 -12   9       33.76      -11.51     72.87 o 
 -10 -11   9      994.05     1156.44    114.60 o 
  -9 -11   9       32.39       86.58     50.73 o 
  -8 -11   9        0.77       48.49     31.44 o 
  -7 -11   9       50.81      101.60     34.23 o 
  -6 -11   9       24.51        8.73     63.04 o 
  -5 -11   9      544.64      330.16     65.68 o 
  -4 -11   9     1908.25     1804.92    143.39 o 
  -3 -11   9      101.93      164.26     48.55 o 
  -2 -11   9       27.88       23.10     13.09 o 
  -1 -11   9       61.61       66.47     16.81 o 
   0 -11   9      292.37      192.93     43.57 o 
   1 -11   9     2683.97     2892.18    244.01 o 
   2 -11   9      640.46      842.29    151.97 o 
   3 -11   9       90.38       61.36     72.39 o 
   4 -11   9       17.62      115.05     54.65 o 
   5 -11   9      106.20      180.25     69.03 o 
   6 -11   9      797.64      479.87    121.29 o 
 -11 -10   9       74.66      126.63     47.70 o 
 -10 -10   9      176.25      163.83     43.81 o 
  -9 -10   9       60.08       87.29     49.78 o 
  -8 -10   9      165.32      218.68     92.28 o 
  -7 -10   9      419.65      387.73     83.26 o 
  -6 -10   9      364.39      248.16     79.02 o 
  -5 -10   9      591.21      462.96     73.48 o 
  -4 -10   9      351.19      435.07     66.64 o 
  -3 -10   9      450.95      386.39     67.57 o 
  -2 -10   9       98.16       68.05     24.46 o 
  -1 -10   9      429.15      349.96     47.58 o 
   0 -10   9     2650.06     2722.52    131.40 o 
   1 -10   9      995.60      928.50     97.31 o 
   2 -10   9     2059.08     1886.41    232.51 o 
   3 -10   9     2145.69     2423.82    208.06 o 
   4 -10   9      833.76      987.07    186.96 o 
   5 -10   9      330.49      446.32    393.10 o 
   6 -10   9      504.76      481.31    136.63 o 
   7 -10   9        0.26      -34.04     75.74 o 
 -11  -9   9      319.56      237.29     61.29 o 
 -10  -9   9     1285.30      918.50    118.27 o 
  -9  -9   9      419.38      302.20     92.28 o 
  -8  -9   9      307.57      322.09     91.56 o 
  -7  -9   9     1282.47     1369.53     98.60 o 
  -6  -9   9       53.80       55.63     30.62 o 
  -5  -9   9     2242.13     2420.83    106.45 o 
  -4  -9   9     3106.79     3154.79    157.72 o 
  -3  -9   9        9.81       67.21     19.01 o 
  -2  -9   9      286.80      316.20     32.49 o 
  -1  -9   9        2.72       44.33     17.09 o 
   0  -9   9      620.26      672.60     83.62 o 
   1  -9   9     4260.94     4605.85    155.33 o 
   2  -9   9     2955.60     3321.54    102.95 o 
   3  -9   9      842.17      816.53     37.53 o 
   4  -9   9       22.81        9.02     58.73 o 
   5  -9   9      131.97       50.34    102.11 o 
   6  -9   9     2130.69     1721.50    223.40 o 
   7  -9   9      577.76      535.96    109.30 o 
 -12  -8   9      265.33      186.69     44.76 o 
 -11  -8   9     1144.61      910.78    128.99 o 
 -10  -8   9     1786.04     1478.39    138.04 o 
  -9  -8   9     1230.76     1103.61    132.79 o 
  -8  -8   9     2154.15     2251.02    127.65 o 
  -7  -8   9      470.00      463.95     68.22 o 
  -6  -8   9      381.61      484.95     79.59 o 
  -5  -8   9      779.20      706.23    125.63 o 
  -4  -8   9      191.08      128.55     48.18 o 
  -3  -8   9       23.37       62.61     22.98 o 
  -2  -8   9      184.20      159.45     41.65 o 
  -1  -8   9     1199.99     1210.28     64.94 o 
   0  -8   9    13462.69    14499.73    254.28 o 
   1  -8   9     5088.48     5260.36    173.66 o 
   2  -8   9      198.17      172.39     50.10 o 
   3  -8   9     2277.04     2484.01     67.48 o 
   4  -8   9     1534.26     1675.64     79.20 o 
   5  -8   9     1193.79     1390.29     82.14 o 
   6  -8   9      996.33     1008.58    127.13 o 
   7  -8   9      116.25      113.14     48.90 o 
   8  -8   9      536.52      450.63     96.36 o 
 -13  -7   9       55.10       79.48     38.97 o 
 -12  -7   9      144.41      118.33     41.28 o 
 -11  -7   9       23.33       22.97     50.10 o 
 -10  -7   9      444.96      920.68    114.64 o 
  -9  -7   9     1031.79      953.74    102.32 o 
  -8  -7   9     1070.19     1173.01    103.61 o 
  -7  -7   9       41.76       92.95     23.90 o 
  -6  -7   9     1042.07     1192.87     91.56 o 
  -5  -7   9     1783.31     1697.88     89.49 o 
  -4  -7   9     3266.89     3214.29    105.36 o 
  -3  -7   9     3507.68     3372.55    106.83 o 
  -2  -7   9     2266.40     2085.35     79.42 o 
  -1  -7   9     1791.63     1696.91     69.85 o 
   0  -7   9     3868.37     3848.16    100.35 o 
   1  -7   9      294.68      307.85     39.35 o 
   2  -7   9       61.33       54.73     24.28 o 
   3  -7   9     2017.51     2176.91     90.75 o 
   4  -7   9      803.35      716.74     77.86 o 
   5  -7   9      784.50      832.37     54.48 o 
   6  -7   9     2494.49     2990.02    360.98 o 
   7  -7   9        8.67       19.03     26.22 o 
   8  -7   9        5.51       11.51     48.42 o 
 -13  -6   9      172.58       15.79     88.45 o 
 -12  -6   9      353.46      186.27     78.62 o 
 -11  -6   9     6157.58     7172.99    248.27 o 
 -10  -6   9     2099.89     2494.42    165.80 o 
  -9  -6   9       30.93       14.33     77.42 o 
  -8  -6   9     1165.23      980.13     94.43 o 
  -7  -6   9       12.04       82.01     45.19 o 
  -6  -6   9     1196.62     1252.87     77.09 o 
  -5  -6   9     2279.26     2205.05     89.74 o 
  -4  -6   9     3155.52     3168.94    100.23 o 
  -3  -6   9    12741.57    12612.37    239.41 o 
  -2  -6   9        1.67       42.40     18.43 o 
  -1  -6   9      701.33      639.65     45.13 o 
   0  -6   9    12670.22    12769.20    276.69 o 
   1  -6   9      316.63      310.09     38.15 o 
   2  -6   9       13.66       44.05     18.77 o 
   3  -6   9      214.19      274.22     39.35 o 
   4  -6   9     1917.26     1966.01     80.06 o 
   5  -6   9     9259.29    10646.02    381.27 o 
   6  -6   9     2460.07     2606.26    112.04 o 
   7  -6   9      439.36      283.56     86.59 o 
   8  -6   9      226.89      187.67     62.34 o 
 -13  -5   9       85.60       97.43     47.04 o 
 -12  -5   9     2133.15     2293.14    155.73 o 
 -11  -5   9      289.94      247.12     75.11 o 
 -10  -5   9      660.74      568.89     88.22 o 
  -9  -5   9     2211.50     2345.71    134.24 o 
  -8  -5   9     3803.90     3702.06    174.17 o 
  -7  -5   9     8488.67     8390.04    327.16 o 
  -6  -5   9     6419.39     6512.27    196.88 o 
  -5  -5   9     2602.30     2413.35     79.91 o 
  -4  -5   9     1077.45      968.41     59.71 o 
  -3  -5   9     3398.63     3382.38    114.38 o 
  -2  -5   9      202.35      199.09     33.63 o 
  -1  -5   9     8118.67     8072.67    141.82 o 
   0  -5   9     2830.23     2744.81     81.76 o 
   1  -5   9      303.14      393.91     39.64 o 
   2  -5   9       25.20        3.78     16.85 o 
   3  -5   9       12.44       50.89     31.40 o 
   4  -5   9     3490.89     3420.14    231.11 o 
   5  -5   9     1773.44     1813.30    148.31 o 
   6  -5   9      146.99      113.60     32.86 o 
   7  -5   9      463.99      500.67     75.99 o 
   8  -5   9      453.47      444.55     92.52 o 
 -14  -4   9      381.98      133.91     63.46 o 
 -13  -4   9      303.46      198.44     76.06 o 
 -12  -4   9       90.44      116.57     37.86 o 
 -11  -4   9     2771.03     2587.93    169.88 o 
 -10  -4   9      271.46      226.49     55.74 o 
  -9  -4   9      521.79      678.31     77.51 o 
  -8  -4   9      148.25      191.10     52.48 o 
  -7  -4   9     2945.45     2800.34    108.51 o 
  -6  -4   9       89.73      144.11     29.31 o 
  -5  -4   9       17.95       70.70     18.73 o 
  -4  -4   9      958.64      889.61     56.74 o 
  -3  -4   9     3280.73     3159.89     86.70 o 
  -2  -4   9     5133.99     5056.66    142.26 o 
  -1  -4   9       54.13      145.45     33.56 o 
   0  -4   9     2904.75     3034.42     86.03 o 
   1  -4   9        6.18       50.90     18.27 o 
   2  -4   9      336.65      233.21     29.41 o 
   3  -4   9       49.38       87.75     24.54 o 
   4  -4   9        7.11       37.00     19.98 o 
   5  -4   9       88.13       75.79     23.62 o 
   6  -4   9      100.62       84.41     28.48 o 
   7  -4   9      368.96      262.15    118.41 o 
   8  -4   9      474.68      344.77     67.25 o 
 -14  -3   9      150.19      127.04     58.22 o 
 -13  -3   9      779.38      734.01    100.81 o 
 -12  -3   9     2133.91     2055.66    180.89 o 
 -11  -3   9      732.82      827.45     92.86 o 
 -10  -3   9      836.04     1075.72    104.76 o 
  -9  -3   9     1224.42     1020.42     93.99 o 
  -8  -3   9      613.63      627.53     90.37 o 
  -7  -3   9     6374.21     6580.00    173.78 o 
  -6  -3   9     3209.58     3496.93    109.86 o 
  -5  -3   9      143.78      182.77     28.94 o 
  -4  -3   9       30.98       92.69     22.54 o 
  -3  -3   9     1941.05     2005.60     73.31 o 
  -2  -3   9     1155.47     1392.48     78.54 o 
  -1  -3   9    16741.89    17430.34    229.66 o 
   0  -3   9     4088.40     4117.92    104.16 o 
   1  -3   9      641.64      671.55     52.06 o 
   2  -3   9     1510.61     1489.52     75.67 o 
   3  -3   9     1339.08     1079.18     69.89 o 
   4  -3   9     2077.40     2139.85    106.15 o 
   5  -3   9      280.46      247.75     51.21 o 
   6  -3   9     1414.87     1401.27    126.95 o 
   7  -3   9     2442.74     2574.30    166.28 o 
   8  -3   9      135.50      106.86     50.06 o 
 -14  -2   9     1875.22     2023.96    149.35 o 
 -13  -2   9     2597.11     3129.42    177.45 o 
 -12  -2   9      101.18      106.24     44.06 o 
 -11  -2   9      377.42      578.80    178.09 o 
 -10  -2   9      513.57      499.76     68.76 o 
  -9  -2   9      114.13       77.93    137.59 o 
  -8  -2   9     3379.34     3787.93    123.71 o 
  -7  -2   9    11726.50    11858.78    370.68 o 
  -6  -2   9      474.45      557.15     48.68 o 
  -5  -2   9      877.29      889.98     56.44 o 
  -4  -2   9     4267.30     4252.76    123.13 o 
  -3  -2   9      219.96      262.78     59.44 o 
  -2  -2   9    13762.27    14048.98    199.68 o 
  -1  -2   9     2734.68     2577.76     79.72 o 
   0  -2   9     3071.36     3017.92     94.80 o 
   1  -2   9      640.49      648.26     58.40 o 
   2  -2   9     4867.87     4859.86    112.46 o 
   3  -2   9       61.73       62.64     32.20 o 
   4  -2   9       23.68       48.78     28.68 o 
   5  -2   9       16.94       95.84     40.96 o 
   6  -2   9      945.77     1097.44    115.34 o 
   7  -2   9       31.66       53.67     45.06 o 
   8  -2   9      134.19      120.09     34.13 o 
 -14  -1   9      522.38      631.59     94.68 o 
 -13  -1   9      762.49      578.56    102.48 o 
 -12  -1   9     2195.77     2493.15    149.61 o 
 -11  -1   9      173.84       94.89     41.97 o 
 -10  -1   9     1244.83     1243.85    259.35 o 
  -9  -1   9      748.56      669.95     91.43 o 
  -8  -1   9     1562.19     1463.45     89.07 o 
  -7  -1   9      189.21      267.52     44.26 o 
  -6  -1   9      995.56      928.79     68.39 o 
  -5  -1   9     3162.28     3416.68     92.57 o 
  -4  -1   9     1666.08     1635.85     66.87 o 
  -3  -1   9       91.14      104.15     38.44 o 
  -2  -1   9     3459.70     3516.35    152.78 o 
  -1  -1   9     1421.87     1368.80     63.64 o 
   0  -1   9      700.03      745.47     56.25 o 
   1  -1   9     2637.15     2854.32    118.74 o 
   2  -1   9     1406.30     1341.07     71.49 o 
   3  -1   9      311.93      302.11     39.09 o 
   4  -1   9     4456.81     4863.47    216.85 o 
   5  -1   9     1212.58     1097.11     99.00 o 
   6  -1   9     1849.89     2102.70    179.12 o 
   7  -1   9      900.67     1295.08    213.57 o 
   8  -1   9       63.11       85.77     48.98 o 
 -14   0   9      962.34      793.42    101.92 o 
 -13   0   9     3922.53     4087.44    220.46 o 
 -12   0   9      906.28      914.51    146.69 o 
 -11   0   9      740.06      742.88     86.95 o 
 -10   0   9      623.92      691.34     89.27 o 
  -9   0   9      361.11      157.51     64.03 o 
  -8   0   9      738.29      741.40     67.96 o 
  -7   0   9     2276.14     2145.96    103.31 o 
  -6   0   9       93.85       86.89     21.02 o 
  -5   0   9      246.08       95.53     44.01 o 
  -4   0   9     1667.65     1533.74     66.11 o 
  -3   0   9     6570.80     6261.26    124.41 o 
  -2   0   9    10991.71    10642.38    161.64 o 
  -1   0   9     2091.77     2089.88     86.62 o 
   0   0   9     3312.71     3019.77    108.47 o 
   1   0   9     3211.93     3045.68     96.77 o 
   2   0   9     7202.60     7127.82    216.16 o 
   3   0   9     1430.45     1335.45     83.13 o 
   4   0   9      575.09      540.59    110.43 o 
   5   0   9      183.22      131.59     44.23 o 
   6   0   9      917.00      849.81    118.44 o 
   7   0   9       22.10       48.03     67.83 o 
   8   0   9        4.24       11.45     58.01 o 
 -14   1   9     2662.59     2806.82    214.77 o 
 -13   1   9      277.83      337.37    118.65 o 
 -12   1   9      275.31      262.07     89.41 o 
 -11   1   9      351.08      372.47     74.99 o 
 -10   1   9     3068.62     2702.13    193.44 o 
  -9   1   9       15.88       66.58     26.46 o 
  -8   1   9     5142.20     4949.36    143.17 o 
  -7   1   9     2640.39     2574.01    102.23 o 
  -6   1   9      373.24      241.02     40.06 o 
  -5   1   9     5036.20     4641.77    133.96 o 
  -4   1   9     2199.24     2211.37     75.28 o 
  -3   1   9      668.56      482.15     62.12 o 
  -2   1   9      182.00      314.13     41.93 o 
  -1   1   9       74.82       57.07     22.43 o 
   0   1   9     1914.23     1934.55     99.50 o 
   1   1   9     7564.03     7812.36    187.09 o 
   2   1   9      621.08      559.50     58.96 o 
   3   1   9      150.02      167.29     44.19 o 
   4   1   9      635.77      659.14     73.33 o 
   5   1   9      108.13       80.85     32.07 o 
   6   1   9     1784.28     1627.76    232.27 o 
   7   1   9      680.07      663.35    128.67 o 
 -13   2   9      481.79      474.48     94.99 o 
 -12   2   9      937.89      678.36    113.03 o 
 -11   2   9     3640.19     3474.54    372.97 o 
 -10   2   9     1368.89     1412.64    118.00 o 
  -9   2   9       84.78       89.92     33.20 o 
  -8   2   9     4902.85     4837.09    175.95 o 
  -7   2   9      789.80      815.26     64.98 o 
  -6   2   9     1692.76     1598.00    156.11 o 
  -5   2   9     4347.99     4749.12    125.93 o 
  -4   2   9     2077.83     2073.93     83.67 o 
  -3   2   9        7.56        7.58     39.58 o 
  -2   2   9     1579.51     1528.03     76.40 o 
  -1   2   9     7609.94     8138.21    237.53 o 
   0   2   9    14630.05    15654.31    292.61 o 
   1   2   9     1404.36     1199.34     68.59 o 
   2   2   9      455.95      491.59     61.15 o 
   3   2   9      776.63      767.95     68.79 o 
   4   2   9       29.60       92.67     31.11 o 
   5   2   9     1545.67     1560.10    139.28 o 
   6   2   9     1199.50     1038.65    107.46 o 
   7   2   9      769.04      644.47     89.60 o 
 -13   3   9      469.88      462.54     82.52 o 
 -12   3   9      107.49      124.47     43.35 o 
 -11   3   9      301.58      441.34     74.76 o 
 -10   3   9        3.93       53.81     32.03 o 
  -9   3   9     5155.66     5636.30    183.52 o 
  -8   3   9     9935.43    10145.22    254.12 o 
  -7   3   9     6234.46     6214.51    206.89 o 
  -6   3   9     1263.42     1468.42     83.65 o 
  -5   3   9     3590.87     3716.16    128.02 o 
  -4   3   9     3749.80     3983.50    130.63 o 
  -3   3   9      520.48      586.30     67.59 o 
  -2   3   9     5040.72     6009.40    145.91 o 
  -1   3   9     9349.65    10880.85    218.76 o 
   0   3   9      722.51      766.94     55.82 o 
   1   3   9       36.57       72.85     27.40 o 
   2   3   9     1210.23     1202.71     75.90 o 
   3   3   9      837.30      877.83     65.95 o 
   4   3   9       19.09       27.34     25.29 o 
   5   3   9      815.47      736.36     93.55 o 
   6   3   9       17.17      -45.43     69.51 o 
 -12   4   9      198.50      171.41     49.98 o 
 -11   4   9     1362.44     1413.32    123.07 o 
 -10   4   9      118.51       89.29     47.09 o 
  -9   4   9     1861.21     1632.42    107.03 o 
  -8   4   9      355.27      331.11    177.38 o 
  -7   4   9      652.18      606.61     66.02 o 
  -6   4   9     3773.17     4011.25    145.19 o 
  -5   4   9     6515.43     6750.13    213.32 o 
  -4   4   9       35.98       64.74     22.31 o 
  -3   4   9     2063.81     2164.83     90.11 o 
  -2   4   9     1579.89     1642.69     71.82 o 
  -1   4   9      402.06      323.65     75.50 o 
   0   4   9      675.15      638.66     50.76 o 
   1   4   9       64.53      -20.45     41.09 o 
   2   4   9     1444.55     1446.88    132.98 o 
   3   4   9      109.90       60.57     36.57 o 
   4   4   9       11.69       56.49     32.71 o 
   5   4   9     2739.76     2549.72    251.20 o 
   6   4   9      757.87      760.80    175.94 o 
 -12   5   9      721.40      555.02    112.42 o 
 -11   5   9      373.18      182.21     72.43 o 
 -10   5   9        5.08      101.55     44.02 o 
  -9   5   9      267.54      279.54     66.09 o 
  -8   5   9      373.82      203.82     39.34 o 
  -7   5   9     2599.02     2608.10    122.08 o 
  -6   5   9     4269.37     4699.32    127.44 o 
  -5   5   9       52.10       91.97     30.83 o 
  -4   5   9      123.19       70.03     18.39 o 
  -3   5   9      220.07      166.91     35.61 o 
  -2   5   9     2267.64     2425.61     80.96 o 
  -1   5   9     5400.41     5507.24    262.81 o 
   0   5   9       51.37       51.09     15.63 o 
   1   5   9       58.25       51.92     19.64 o 
   2   5   9        0.20       18.24     86.29 o 
   3   5   9      336.40      264.44     72.31 o 
   4   5   9     3434.81     3478.27    330.30 o 
   5   5   9     5079.36     6000.09    360.02 o 
 -11   6   9       25.85       47.67     25.04 o 
 -10   6   9      355.84      245.19     68.31 o 
  -9   6   9      447.04      471.57     94.04 o 
  -8   6   9     2300.31     2691.32    189.64 o 
  -7   6   9      922.76     1227.80    107.15 o 
  -6   6   9      239.85       83.29     26.75 o 
  -5   6   9       39.72       94.82     37.72 o 
  -4   6   9       83.86       83.75     21.80 o 
  -3   6   9     1287.08     1215.14     75.85 o 
  -2   6   9     2450.81     2570.10     69.94 o 
  -1   6   9      140.09      105.78     55.37 o 
   0   6   9        9.55       38.83     53.69 o 
   1   6   9       13.49       70.95     68.55 o 
   2   6   9      444.45      519.18    140.94 o 
   3   6   9      733.51      555.62    141.42 o 
   4   6   9     1062.52      878.25    200.87 o 
 -10   7   9       35.20       76.49     43.10 o 
  -9   7   9      997.33      993.30    156.28 o 
  -8   7   9      365.20      360.28    162.75 o 
  -7   7   9      442.08      237.78    134.71 o 
  -6   7   9      431.60      256.00     66.21 o 
  -5   7   9        2.60       37.73     35.68 o 
  -4   7   9      268.41      194.15    106.43 o 
  -3   7   9      123.77      209.97     93.00 o 
  -2   7   9      441.08      582.94    162.04 o 
  -1   7   9     1731.10     1927.16    225.79 o 
   0   7   9      193.08       66.16     50.34 o 
   1   7   9       37.01       50.82     61.84 o 
   2   7   9      610.69      503.84    154.84 o 
  -8   8   9     1918.79     1813.55    203.74 o 
  -7   8   9     1313.82     1256.97    174.02 o 
  -6   8   9        4.25      121.29     60.40 o 
  -5   8   9       19.63      -68.55     68.55 o 
  -4   8   9      285.49      269.42    107.38 o 
  -3   8   9      168.21      142.38     69.99 o 
  -2   8   9     1887.20     2069.54    235.38 o 
  -1   8   9     2633.80     3157.77    253.60 o 
   0   8   9      562.57      555.62    153.89 o 
  -5   9   9      388.97      202.78     76.70 o 
  -4   9   9     1337.64     1232.04    190.80 o 
  -3   9   9      143.05      112.18     56.09 o 
  -2 -14  10      788.83      746.90    177.86 o 
  -1 -14  10      299.82      236.82     88.69 o 
  -6 -13  10      168.75      137.59     64.24 o 
  -5 -13  10      755.45      799.14     98.99 o 
  -4 -13  10     1089.33     1155.96     91.45 o 
  -3 -13  10      440.30      423.30    120.33 o 
  -2 -13  10        2.04       47.94     53.21 o 
  -1 -13  10      789.08     1168.76    156.76 o 
   0 -13  10        5.26       87.73     45.06 o 
   1 -13  10     1828.33     1764.65    175.94 o 
   2 -13  10     1293.79     1196.09    194.15 o 
  -8 -12  10       58.75       63.62     21.87 o 
  -7 -12  10      249.06      151.29     83.17 o 
  -6 -12  10     1230.20     1402.44    108.51 o 
  -5 -12  10     2315.15     2378.49    125.24 o 
  -4 -12  10      912.09     1077.68    205.18 o 
  -3 -12  10       21.93       -8.99     24.99 o 
  -2 -12  10     2809.61     3193.44    192.24 o 
  -1 -12  10     2053.67     2680.77    222.92 o 
   0 -12  10      190.30      112.18    107.38 o 
   1 -12  10      179.93      159.16     74.31 o 
   2 -12  10        5.97      172.58     62.80 o 
   3 -12  10      168.54      185.53     89.17 o 
   4 -12  10        0.08       65.68     56.57 o 
  -9 -11  10      215.58      181.82     45.43 o 
  -8 -11  10      101.32      117.51     43.39 o 
  -7 -11  10      375.98      285.69     71.87 o 
  -6 -11  10       80.81      157.57     73.35 o 
  -5 -11  10      421.43      246.93     63.94 o 
  -4 -11  10      832.34      601.83     81.22 o 
  -3 -11  10      366.69      174.45     29.62 o 
  -2 -11  10      508.99      541.15     88.97 o 
  -1 -11  10       28.73       47.27     30.35 o 
   0 -11  10      394.52      232.34     65.68 o 
   1 -11  10     2319.07     2300.61    498.57 o 
   2 -11  10      950.24      953.03    197.99 o 
   3 -11  10      183.64      161.08     45.06 o 
   4 -11  10       20.54      101.63     60.40 o 
   5 -11  10        5.54       52.25     67.12 o 
 -10 -10  10       18.77      101.51     30.49 o 
  -9 -10  10        1.77       26.69     36.51 o 
  -8 -10  10      455.31      494.41    160.60 o 
  -7 -10  10      360.86      161.95     46.05 o 
  -6 -10  10      629.80      600.78     68.50 o 
  -5 -10  10     3238.02     3051.84    158.86 o 
  -4 -10  10     1717.00     1515.90    139.42 o 
  -3 -10  10      172.84      112.34     26.54 o 
  -2 -10  10      287.51      179.21     65.92 o 
  -1 -10  10       28.83       70.50     36.27 o 
   0 -10  10     2615.67     2801.42    124.59 o 
   1 -10  10      624.41      682.09    104.27 o 
   2 -10  10      216.33      128.85     51.53 o 
   3 -10  10      154.98       98.28     65.68 o 
   4 -10  10      483.06      428.58    184.57 o 
   5 -10  10       20.40      157.72     69.51 o 
   6 -10  10       55.55      209.02     81.02 o 
 -11  -9  10       10.03       77.45     36.69 o 
 -10  -9  10      212.15       69.52     39.45 o 
  -9  -9  10      489.94      493.51     80.43 o 
  -8  -9  10     1931.07     1816.77    144.21 o 
  -7  -9  10     1551.06     1451.25    122.49 o 
  -6  -9  10      308.67      168.04     34.48 o 
  -5  -9  10      471.54      443.50     92.42 o 
  -4  -9  10       70.58       49.17     36.56 o 
  -3  -9  10      125.05       54.88     30.44 o 
  -2  -9  10       64.13       60.78     14.21 o 
  -1  -9  10      360.22      197.84     36.76 o 
   0  -9  10      619.88      727.76     50.85 o 
   1  -9  10      773.20      729.00     69.64 o 
   2  -9  10     1411.78     1475.20     93.42 o 
   3  -9  10     1411.62     1491.11    105.76 o 
   4  -9  10        5.58       21.12     15.73 o 
   5  -9  10       78.17      251.20    100.19 o 
   6  -9  10      258.17      244.49    125.12 o 
 -12  -8  10      692.42      850.76    101.35 o 
 -11  -8  10     2359.64     2363.23    154.39 o 
 -10  -8  10      332.88      233.84     64.80 o 
  -9  -8  10     2881.14     2568.19    148.74 o 
  -8  -8  10     1261.26      908.74     81.67 o 
  -7  -8  10      173.92       77.16     25.98 o 
  -6  -8  10     3712.66     3432.02    169.16 o 
  -5  -8  10     3016.10     3141.75    126.62 o 
  -4  -8  10     1076.77     1110.72     67.18 o 
  -3  -8  10       14.90       43.81     26.17 o 
  -2  -8  10      465.54      376.46     44.14 o 
  -1  -8  10     3655.20     3615.90    132.83 o 
   0  -8  10     8484.95     8723.27    262.04 o 
   1  -8  10     5039.49     5272.02    183.93 o 
   2  -8  10     5345.63     5446.74    134.12 o 
   3  -8  10       54.47       96.72     24.83 o 
   4  -8  10       19.52      -22.21     72.15 o 
   5  -8  10      522.69      435.29    383.04 o 
   6  -8  10      126.77      191.76     78.62 o 
   7  -8  10      375.50      313.04    106.43 o 
 -12  -7  10     4760.10     5232.70    215.24 o 
 -11  -7  10     1793.42     1779.06    141.39 o 
 -10  -7  10      673.22      544.57     86.01 o 
  -9  -7  10      632.90      565.25     76.46 o 
  -8  -7  10      208.83      306.71     91.08 o 
  -7  -7  10     2037.53     2234.68    118.66 o 
  -6  -7  10     4445.62     4702.53    176.85 o 
  -5  -7  10     2758.69     3085.67    165.81 o 
  -4  -7  10     1184.56     1271.13     80.76 o 
  -3  -7  10     2177.02     1952.93     94.91 o 
  -2  -7  10      553.55      612.84     49.22 o 
  -1  -7  10      691.35      792.54     62.63 o 
   0  -7  10     2784.13     2878.44    107.50 o 
   1  -7  10     4909.16     5349.89    179.55 o 
   2  -7  10      705.24      628.09     48.79 o 
   3  -7  10      162.43      113.36     29.39 o 
   4  -7  10      415.08      470.76    133.75 o 
   5  -7  10      558.35      652.45    111.01 o 
   6  -7  10      549.22      570.18    101.39 o 
   7  -7  10        3.67       99.91     35.37 o 
 -13  -6  10      629.44      749.20    103.88 o 
 -12  -6  10      253.69      409.78     89.70 o 
 -11  -6  10       72.21       94.25     49.80 o 
 -10  -6  10      737.09      966.35    159.85 o 
  -9  -6  10     1353.56     1439.38    116.27 o 
  -8  -6  10      721.21      564.86     68.04 o 
  -7  -6  10      802.13      673.44     83.97 o 
  -6  -6  10      134.53      131.34     29.76 o 
  -5  -6  10      323.42      112.63     30.52 o 
  -4  -6  10      357.57      292.33     58.78 o 
  -3  -6  10     3660.99     3662.51    114.95 o 
  -2  -6  10      185.30      148.32     43.77 o 
  -1  -6  10      529.13      591.15    112.42 o 
   0  -6  10      369.31      263.98     69.03 o 
   1  -6  10       68.06       89.79     25.22 o 
   2  -6  10       21.50       54.93     21.31 o 
   3  -6  10      874.00      661.42     89.98 o 
   4  -6  10      481.70      566.35    101.85 o 
   5  -6  10     1448.33     1359.94    124.66 o 
   6  -6  10      175.89      136.22     47.16 o 
   7  -6  10      806.72      822.08    102.33 o 
 -13  -5  10       62.28       55.65     45.78 o 
 -12  -5  10     1701.47     1627.71    141.99 o 
 -11  -5  10      529.46      405.57    104.03 o 
 -10  -5  10      701.56      818.82     84.37 o 
  -9  -5  10      517.75      472.55     87.73 o 
  -8  -5  10        3.48       62.18     39.10 o 
  -7  -5  10    10566.27    11202.33    378.24 o 
  -6  -5  10     4153.16     4024.44    134.25 o 
  -5  -5  10     5240.70     5590.70    192.02 o 
  -4  -5  10     2937.91     3077.98    106.08 o 
  -3  -5  10     5822.58     5776.41    155.42 o 
  -2  -5  10     1092.27     1275.52     66.79 o 
  -1  -5  10     1925.41     1976.93     82.48 o 
   0  -5  10     5714.41     5611.40    181.16 o 
   1  -5  10     3298.19     3102.40    125.93 o 
   2  -5  10       57.99       41.25     21.82 o 
   3  -5  10      885.64      771.31     88.26 o 
   4  -5  10     1800.05     1744.06    130.84 o 
   5  -5  10       88.04       71.06     56.81 o 
   6  -5  10      620.41      673.35    115.21 o 
   7  -5  10      816.83      610.02     86.04 o 
 -13  -4  10     1551.14     1247.36    125.84 o 
 -12  -4  10     1637.02     1401.70    128.00 o 
 -11  -4  10      759.90      805.34    109.15 o 
 -10  -4  10     1841.51     1807.62    239.22 o 
  -9  -4  10     1883.98     1600.04    122.10 o 
  -8  -4  10     2624.60     2634.62    176.66 o 
  -7  -4  10     2423.50     2474.17    171.38 o 
  -6  -4  10     1536.95     1626.87     92.34 o 
  -5  -4  10     5693.97     5776.82    184.43 o 
  -4  -4  10     2109.95     2205.84    108.70 o 
  -3  -4  10     4395.55     4437.15    132.85 o 
  -2  -4  10      818.71      815.69     59.44 o 
  -1  -4  10     1742.18     1798.83    103.47 o 
   0  -4  10      146.42      107.33     33.02 o 
   1  -4  10     1505.26     1461.70    122.15 o 
   2  -4  10       97.49       77.31     18.20 o 
   3  -4  10      282.13      323.20     64.31 o 
   4  -4  10      425.24      591.89     83.69 o 
   5  -4  10      350.73      131.28     39.79 o 
   6  -4  10     1009.05     1101.46    144.44 o 
   7  -4  10      125.87      154.84     69.51 o 
 -13  -3  10        1.18       81.98     49.14 o 
 -12  -3  10        1.51      136.04     55.31 o 
 -11  -3  10      351.31      374.21     76.22 o 
 -10  -3  10      113.11       85.43     37.37 o 
  -9  -3  10      322.59      467.61     59.23 o 
  -8  -3  10       59.71       32.97     46.50 o 
  -7  -3  10     2860.18     2876.00    165.15 o 
  -6  -3  10      589.23      491.00     66.13 o 
  -5  -3  10     5649.13     5986.83    204.12 o 
  -4  -3  10     3309.68     3360.07    109.39 o 
  -3  -3  10     5220.73     4735.90    138.24 o 
  -2  -3  10     1984.47     1847.14     81.93 o 
  -1  -3  10       81.38      146.00     29.40 o 
   0  -3  10     1924.90     2005.44     87.70 o 
   1  -3  10     5497.33     5509.45    136.35 o 
   2  -3  10       17.71       36.10     23.33 o 
   3  -3  10      618.17      576.78     55.58 o 
   4  -3  10        7.27        8.71     41.20 o 
   5  -3  10     1923.18     2374.36    149.88 o 
   6  -3  10      604.20      547.26     93.00 o 
   7  -3  10     1470.62     1572.31    174.26 o 
 -13  -2  10     3618.44     4258.70    222.53 o 
 -12  -2  10     1348.01     1119.06    153.14 o 
 -11  -2  10      189.45      124.03     45.77 o 
 -10  -2  10      734.98      919.22     96.10 o 
  -9  -2  10     1741.45     1672.56    116.16 o 
  -8  -2  10      425.24      421.26     91.32 o 
  -7  -2  10     2239.24     2164.80    104.01 o 
  -6  -2  10     9839.31     9879.36    283.62 o 
  -5  -2  10     6954.58     7254.64    255.74 o 
  -4  -2  10     4495.05     4478.48    147.18 o 
  -3  -2  10     1115.97     1214.67     68.25 o 
  -2  -2  10      134.35      111.21     29.62 o 
  -1  -2  10     1311.62     1577.40     90.45 o 
   0  -2  10     3302.69     3292.28     97.38 o 
   1  -2  10        4.54       50.43     19.66 o 
   2  -2  10      283.86      195.14     40.97 o 
   3  -2  10       30.00       94.45     36.88 o 
   4  -2  10     1961.44     2070.85    144.14 o 
   5  -2  10      209.17      157.95     73.83 o 
   6  -2  10      679.96      793.04    113.96 o 
   7  -2  10      136.12       83.94     47.33 o 
 -13  -1  10      658.66      664.71     94.12 o 
 -12  -1  10      662.57      573.28    104.47 o 
 -11  -1  10       50.85      160.61     49.40 o 
 -10  -1  10     4209.99     3936.86    227.29 o 
  -9  -1  10     2099.45     2037.13    120.80 o 
  -8  -1  10       22.65       98.78     42.95 o 
  -7  -1  10     4482.11     4736.88    195.26 o 
  -6  -1  10     4611.00     5268.39    176.94 o 
  -5  -1  10     3333.51     3408.47     99.52 o 
  -4  -1  10     2022.52     2320.20    114.91 o 
  -3  -1  10      243.34      360.20     38.97 o 
  -2  -1  10     1503.85     1362.15     76.39 o 
  -1  -1  10        1.02       17.77     36.19 o 
   0  -1  10     1416.60     1203.19     76.92 o 
   1  -1  10     1363.48     1271.01     89.12 o 
   2  -1  10      217.79      104.98     38.11 o 
   3  -1  10      345.42      325.14     56.83 o 
   4  -1  10      487.90      319.61     75.74 o 
   5  -1  10        7.59       68.49     32.99 o 
   6  -1  10     2118.09     2145.19    151.52 o 
   7  -1  10     1205.91     1342.69    169.95 o 
 -13   0  10     1268.30     1250.01    125.04 o 
 -12   0  10     2052.43     1908.62    150.48 o 
 -11   0  10     3270.33     3027.66    197.75 o 
 -10   0  10     2572.66     2650.76    159.04 o 
  -9   0  10      434.65      606.93     75.08 o 
  -8   0  10       61.39       80.37     32.42 o 
  -7   0  10      825.91      811.57     68.28 o 
  -6   0  10     7790.87     7853.40    189.44 o 
  -5   0  10     6062.58     6883.10    212.54 o 
  -4   0  10       26.14       64.55     31.04 o 
  -3   0  10     4126.13     4183.28    121.75 o 
  -2   0  10     2325.35     2067.53     97.75 o 
  -1   0  10     1975.35     2016.66     96.93 o 
   0   0  10     7516.78     8377.47    206.65 o 
   1   0  10     2427.84     2361.08    109.52 o 
   2   0  10     1285.73     1190.49    101.28 o 
   3   0  10      299.52      263.81     61.07 o 
   4   0  10      532.71      489.96    119.56 o 
   5   0  10     1488.11     1720.30    240.42 o 
   6   0  10     1707.33     1907.68    141.85 o 
 -13   1  10     2360.61     2118.92    141.18 o 
 -12   1  10     3629.59     3377.28    174.75 o 
 -11   1  10      149.76      207.81     50.68 o 
 -10   1  10      474.52      414.64     81.41 o 
  -9   1  10      146.92      222.96     50.24 o 
  -8   1  10        7.36       26.57     24.08 o 
  -7   1  10     9919.75    10753.23    327.14 o 
  -6   1  10     6254.01     7039.31    247.26 o 
  -5   1  10      131.86       89.28     40.88 o 
  -4   1  10      175.09      186.92     37.41 o 
  -3   1  10       42.92       23.11     20.14 o 
  -2   1  10        4.91       58.12     20.83 o 
  -1   1  10     3993.77     3768.03    133.04 o 
   0   1  10      160.18       48.18     24.06 o 
   1   1  10      787.77      750.97     66.57 o 
   2   1  10      111.49      104.13     32.17 o 
   3   1  10     1103.63     1326.04    125.42 o 
   4   1  10       60.14       88.50     42.96 o 
   5   1  10       40.02       42.27     65.20 o 
   6   1  10      318.95      233.11    135.19 o 
 -13   2  10     1497.41     1086.75    131.83 o 
 -12   2  10       18.63       49.09     50.40 o 
 -11   2  10     2031.94     1838.82    145.19 o 
 -10   2  10      837.24      735.36     91.04 o 
  -9   2  10      744.89     1001.50     99.41 o 
  -8   2  10       28.40      150.78     43.04 o 
  -7   2  10     1583.32     1689.25     85.84 o 
  -6   2  10     2056.54     1946.92    108.72 o 
  -5   2  10      818.13      896.01     55.47 o 
  -4   2  10       10.67       50.36     19.52 o 
  -3   2  10       94.03      123.72     35.56 o 
  -2   2  10     1789.49     1863.07     93.05 o 
  -1   2  10      480.04      608.39     60.22 o 
   0   2  10     3764.82     4263.30    156.03 o 
   1   2  10     4469.26     4482.08    141.97 o 
   2   2  10     5232.81     5867.52    236.90 o 
   3   2  10       18.14       27.59     18.05 o 
   4   2  10      411.84      481.80     91.60 o 
   5   2  10       64.84       38.66     31.43 o 
   6   2  10       14.59       58.55     33.42 o 
 -12   3  10     1547.43     1472.83    133.29 o 
 -11   3  10       45.50       89.19     48.47 o 
 -10   3  10       79.75      130.08     57.11 o 
  -9   3  10      321.02      218.40     76.32 o 
  -8   3  10      643.43      615.14     59.74 o 
  -7   3  10     7680.41     7852.63    191.08 o 
  -6   3  10     8032.50     8261.53    194.66 o 
  -5   3  10     2107.70     2015.02     80.70 o 
  -4   3  10       11.21       21.78     21.87 o 
  -3   3  10     4028.42     4639.72    158.57 o 
  -2   3  10       27.93       16.15     39.97 o 
  -1   3  10     3935.47     4182.74    125.47 o 
   0   3  10     3653.28     3845.66    165.68 o 
   1   3  10    12392.69    13133.94    410.82 o 
   2   3  10     3068.14     2872.26    112.71 o 
   3   3  10      597.22      615.97    117.07 o 
   4   3  10      417.80      384.95     75.85 o 
   5   3  10       85.58       48.70     29.45 o 
 -12   4  10      889.84      874.73    246.65 o 
 -11   4  10       40.62        4.34     63.52 o 
 -10   4  10      100.35      122.14     43.71 o 
  -9   4  10       15.40       60.73     27.59 o 
  -8   4  10      185.56      136.26     32.41 o 
  -7   4  10     1261.35     1469.51    146.37 o 
  -6   4  10     1168.98     1179.65     72.99 o 
  -5   4  10       77.17       54.76     14.53 o 
  -4   4  10      364.54      402.10     64.43 o 
  -3   4  10      217.74      182.33     66.40 o 
  -2   4  10      770.88      827.63     68.07 o 
  -1   4  10       23.83       66.91     30.68 o 
   0   4  10     1347.22     1343.34     89.60 o 
   1   4  10      643.21      718.12     84.50 o 
   2   4  10      567.16      422.78     96.47 o 
   3   4  10      290.69      267.95    131.59 o 
   4   4  10        1.95       48.59     33.32 o 
 -11   5  10       26.30       81.69     41.47 o 
 -10   5  10        8.61       32.84     62.32 o 
  -9   5  10        1.36       42.60     25.97 o 
  -8   5  10        6.10       43.21     25.41 o 
  -7   5  10      411.52      317.17     58.56 o 
  -6   5  10     1136.05     1427.67    107.26 o 
  -5   5  10      237.76      408.52     63.02 o 
  -4   5  10        0.65       83.55     34.77 o 
  -3   5  10      889.21      935.78     78.43 o 
  -2   5  10      430.22      258.14    101.19 o 
  -1   5  10      506.47      442.50     69.26 o 
   0   5  10        6.52       78.14     42.67 o 
   1   5  10     1188.26      938.03    117.16 o 
   2   5  10       50.19      123.68    105.95 o 
   3   5  10      676.73      554.66    109.30 o 
 -10   6  10       37.24       42.88     24.45 o 
  -9   6  10      409.39      581.60    130.16 o 
  -8   6  10      153.88       70.43     93.48 o 
  -7   6  10      639.14      738.87    213.81 o 
  -6   6  10     1064.10     1074.32    222.44 o 
  -5   6  10      418.97      256.07    110.02 o 
  -4   6  10      165.80      119.85     36.85 o 
  -3   6  10       17.45       40.44     16.89 o 
  -2   6  10      142.17      216.21    107.38 o 
  -1   6  10      107.80       85.81    116.97 o 
   0   6  10     2149.48     2311.16    255.04 o 
   1   6  10      410.28      460.22    125.12 o 
   2   6  10      701.50      715.74    181.21 o 
  -8   7  10       57.27       67.59     55.61 o 
  -7   7  10       43.25      -35.48     74.79 o 
  -6   7  10        7.04       64.72     68.07 o 
  -5   7  10        9.61       83.89     49.86 o 
  -4   7  10      118.88      121.77     58.01 o 
  -3   7  10      345.93      262.71     97.32 o 
  -2   7  10      792.97      665.40    172.58 o 
  -1   7  10      145.06      -36.91     81.98 o 
   0   7  10       43.00      126.56     60.88 o 
  -5   8  10      198.73      192.72     87.73 o 
  -4   8  10        6.98      114.10     68.55 o 
  -5 -13  11     1259.32     1378.44    109.66 o 
  -4 -13  11     1344.60     1517.28    180.73 o 
  -3 -13  11     1585.00     2261.30    211.41 o 
  -2 -13  11      611.10      661.08    136.15 o 
  -1 -13  11      624.05      527.81    129.44 o 
   0 -13  11      124.55      129.44     33.56 o 
  -7 -12  11      313.77      287.42    112.66 o 
  -6 -12  11     1029.61      976.55     91.43 o 
  -5 -12  11     1998.19     1947.61    153.28 o 
  -3 -12  11     1120.01     1129.78     80.36 o 
  -2 -12  11      620.83      483.03     86.76 o 
  -1 -12  11     1075.47     1037.41    148.61 o 
   0 -12  11      139.54      147.65     71.91 o 
   1 -12  11        2.66       72.87     41.23 o 
   2 -12  11      262.64      297.22    137.11 o 
  -9 -11  11       84.73      117.68     46.98 o 
  -8 -11  11      296.52      344.61     84.05 o 
  -7 -11  11       42.43       77.35     26.25 o 
  -6 -11  11        1.16       66.84     27.69 o 
  -5 -11  11      125.34       79.09     54.46 o 
  -4 -11  11       32.49       82.05     28.58 o 
  -3 -11  11     1328.95     1302.51    211.41 o 
  -2 -11  11      203.79      171.87     32.36 o 
  -1 -11  11       46.91       35.54     42.43 o 
   0 -11  11      287.24      211.00    110.26 o 
   1 -11  11      885.94     1253.61   1067.61 o 
   2 -11  11     1098.45     1463.11    184.09 o 
   3 -11  11      277.37      160.60     87.73 o 
   4 -11  11       87.33      114.58     76.70 o 
 -10 -10  11     1028.47      707.95     87.43 o 
  -9 -10  11      730.58      763.59     87.77 o 
  -8 -10  11      100.34       49.51     42.03 o 
  -7 -10  11       60.14       71.89     42.80 o 
  -6 -10  11      469.54      434.31     75.49 o 
  -5 -10  11     2880.09     2968.72    142.79 o 
  -4 -10  11     8263.84     8679.17    250.06 o 
  -3 -10  11     1904.18     1901.33    156.17 o 
  -2 -10  11      161.83       76.88     30.44 o 
  -1 -10  11      607.07      481.96     66.31 o 
   0 -10  11     1044.81      801.55    103.90 o 
   1 -10  11      926.61      970.24    114.91 o 
   2 -10  11     1349.36     1477.49    184.09 o 
   3 -10  11      113.65       56.09     23.97 o 
   4 -10  11      135.19       50.82     50.34 o 
 -11  -9  11     1752.71     1159.23    215.73 o 
 -10  -9  11     2156.78     2248.90    295.79 o 
  -9  -9  11     1049.67     1238.14    132.41 o 
  -8  -9  11      455.76      126.84     34.76 o 
  -7  -9  11      824.99      604.20    134.23 o 
  -6  -9  11       68.16      123.21     40.54 o 
  -5  -9  11     2751.63     2675.46    233.78 o 
  -4  -9  11     1528.18     1389.21     85.19 o 
  -3  -9  11       33.15       37.55     29.34 o 
  -2  -9  11     2378.55     2357.27    116.48 o 
  -1  -9  11     1742.95     1562.93     84.69 o 
   0  -9  11      192.55      202.86     52.00 o 
   1  -9  11      203.92      134.51     24.51 o 
   2  -9  11      136.95       94.45     24.39 o 
   3  -9  11      499.41      409.70     96.89 o 
   4  -9  11       46.87       38.35     66.16 o 
   5  -9  11        1.07       42.19     47.94 o 
 -11  -8  11      160.34      253.56     62.34 o 
 -10  -8  11      184.04      203.65     64.62 o 
  -9  -8  11      586.08      518.05     93.33 o 
  -8  -8  11       10.77       80.95     34.40 o 
  -7  -8  11      202.40      191.18     78.38 o 
  -6  -8  11      294.57      297.29     86.77 o 
  -5  -8  11      140.32      122.93     26.61 o 
  -4  -8  11     4842.29     5052.81    148.03 o 
  -3  -8  11       81.83       85.07     25.83 o 
  -2  -8  11     1499.94     1427.24     75.64 o 
  -1  -8  11      230.14      113.18     42.46 o 
   0  -8  11      113.99      105.71     34.04 o 
   1  -8  11      355.43      347.09     57.13 o 
   2  -8  11     2668.83     2943.76    165.38 o 
   3  -8  11     1138.60     1169.17    141.15 o 
   4  -8  11      608.40      633.31    102.71 o 
   5  -8  11       21.80      112.18     63.28 o 
 -12  -7  11     2863.31     3517.65    195.48 o 
 -11  -7  11     3595.54     3954.73    211.89 o 
 -10  -7  11     7059.87     7358.94    357.13 o 
  -9  -7  11      733.81      714.31    108.05 o 
  -8  -7  11     2084.12     2268.11    152.96 o 
  -7  -7  11      424.29      483.35     78.90 o 
  -6  -7  11      802.97      677.08     93.19 o 
  -5  -7  11    11953.60    12643.05    351.88 o 
  -4  -7  11     3219.65     3210.74    131.19 o 
  -3  -7  11       23.47       64.91     20.00 o 
  -2  -7  11      356.01      246.50     81.72 o 
  -1  -7  11       89.09      134.52     34.94 o 
   0  -7  11      260.58      113.47     30.34 o 
   1  -7  11     3703.44     3694.75    118.11 o 
   2  -7  11     1929.99     1963.84     99.86 o 
   3  -7  11     1774.27     1829.81    203.96 o 
   4  -7  11      525.48      690.33    161.56 o 
   5  -7  11        2.58       39.52     33.85 o 
   6  -7  11       22.48       46.98     47.94 o 
 -12  -6  11      973.21     1207.34    120.07 o 
 -11  -6  11     3763.04     4356.12    212.05 o 
 -10  -6  11      271.14      141.56     45.96 o 
  -9  -6  11     1958.34     1935.79    231.31 o 
  -8  -6  11      303.72      331.36     68.90 o 
  -7  -6  11      408.97      178.72     87.25 o 
  -6  -6  11     2436.41     2450.16    124.91 o 
  -5  -6  11     2678.44     2762.78    153.33 o 
  -4  -6  11      626.00      496.39     58.47 o 
  -3  -6  11       67.12       88.98     22.74 o 
  -2  -6  11       76.92      144.89     29.21 o 
  -1  -6  11      202.32      193.99     34.99 o 
   0  -6  11     1233.78     1217.66     81.70 o 
   1  -6  11       42.29       56.27     21.09 o 
   2  -6  11      142.08       72.60     23.61 o 
   3  -6  11       18.23       64.01     17.46 o 
   4  -6  11      333.45      184.11     37.36 o 
   5  -6  11      251.52      170.83     73.11 o 
   6  -6  11      125.39       71.43     61.36 o 
 -13  -5  11        4.53       33.90     38.46 o 
 -12  -5  11      223.97      233.32     89.24 o 
 -11  -5  11       48.08       97.58     73.11 o 
 -10  -5  11     4712.44     4151.76    451.35 o 
  -9  -5  11       64.39      173.13     61.68 o 
  -8  -5  11      533.43      333.93    116.25 o 
  -7  -5  11        3.14       54.93    116.25 o 
  -6  -5  11      212.59      420.82    104.99 o 
  -5  -5  11     6578.71     6964.30    277.37 o 
  -4  -5  11     1012.34     1152.71     82.78 o 
  -3  -5  11      238.19      313.43     54.00 o 
  -2  -5  11      128.04      118.79     28.00 o 
  -1  -5  11     4641.78     4224.18    160.75 o 
   0  -5  11      212.81      155.82     32.89 o 
   1  -5  11     3989.96     3964.36    151.25 o 
   2  -5  11      850.49      675.68     61.70 o 
   3  -5  11     3873.25     4294.71    140.79 o 
   4  -5  11      272.45      313.33     71.82 o 
   5  -5  11      677.07      806.49     86.78 o 
   6  -5  11       75.39       97.93     48.49 o 
 -13  -4  11       29.04       24.24     51.30 o 
 -12  -4  11      303.55       82.82     37.67 o 
 -11  -4  11     5895.18     5738.63    232.91 o 
 -10  -4  11      571.70      527.03    101.49 o 
  -9  -4  11     1213.06      960.56     95.06 o 
  -8  -4  11        0.47      -35.61     45.38 o 
  -7  -4  11       93.93       99.47     30.98 o 
  -6  -4  11     4251.42     4341.79    212.60 o 
  -5  -4  11     1714.07     1890.92    103.03 o 
  -4  -4  11       13.30       83.13     30.75 o 
  -3  -4  11      331.51      161.68     38.79 o 
  -2  -4  11     2538.96     2289.38    106.52 o 
  -1  -4  11       82.80      102.04     37.84 o 
   0  -4  11     3140.50     2810.43    126.73 o 
   1  -4  11      115.79       89.41     45.03 o 
   2  -4  11     1003.35      913.75     82.27 o 
   3  -4  11        3.93       61.45     21.62 o 
   4  -4  11      851.47     1091.35    139.11 o 
   5  -4  11       75.79      138.27     49.80 o 
   6  -4  11      208.27      155.98     49.41 o 
 -13  -3  11      229.47      254.05     65.92 o 
 -12  -3  11     2578.07     2241.61    166.38 o 
 -11  -3  11     1164.59      901.33    125.74 o 
 -10  -3  11      326.76      319.07     83.55 o 
  -9  -3  11       21.94       76.52     36.31 o 
  -8  -3  11      423.62      375.31     71.12 o 
  -7  -3  11        9.44      131.34     54.02 o 
  -6  -3  11      893.03      875.97     85.35 o 
  -5  -3  11     4719.96     5014.06    192.33 o 
  -4  -3  11     2895.84     2860.52    233.34 o 
  -3  -3  11     2352.49     2217.44     93.17 o 
  -2  -3  11      529.92      664.61     84.83 o 
  -1  -3  11     5942.59     5883.10    206.14 o 
   0  -3  11      369.85      377.44     60.81 o 
   1  -3  11     1698.92     1729.80    130.13 o 
   2  -3  11     2460.88     2485.40    160.72 o 
   3  -3  11     7804.56     8328.70    267.85 o 
   4  -3  11      651.68      710.86    113.71 o 
   5  -3  11      424.14      498.80     79.93 o 
   6  -3  11      243.05      302.02     77.63 o 
 -13  -2  11       43.67      128.98     70.95 o 
 -12  -2  11      614.50      649.88     88.28 o 
 -11  -2  11     3184.22     3337.67    173.91 o 
 -10  -2  11      551.36      717.73     93.36 o 
  -9  -2  11      245.33      320.93     75.28 o 
  -8  -2  11      163.90      189.67     58.55 o 
  -7  -2  11      954.29     1230.09    112.66 o 
  -6  -2  11     6087.51     6364.88    308.25 o 
  -5  -2  11     6238.38     6597.30    178.00 o 
  -4  -2  11     6889.14     6827.35    179.46 o 
  -3  -2  11     6736.02     6236.02    167.42 o 
  -2  -2  11     1717.84     1649.15     84.76 o 
  -1  -2  11      277.25      224.25     41.84 o 
   0  -2  11       25.87       82.87     67.59 o 
   1  -2  11      299.20      241.04     59.65 o 
   2  -2  11     6887.13     7366.36    349.53 o 
   3  -2  11     1323.32     1469.64    132.68 o 
   4  -2  11        7.47       24.08     27.51 o 
   5  -2  11       22.40      100.43     40.14 o 
   6  -2  11      157.99       36.21     64.00 o 
 -13  -1  11      318.46      254.57     75.84 o 
 -12  -1  11     3423.96     3464.85    192.52 o 
 -11  -1  11     1478.92     1591.47    129.14 o 
 -10  -1  11      914.05      921.19    112.35 o 
  -9  -1  11       56.57       97.26     32.99 o 
  -8  -1  11     1294.56     1372.26    107.35 o 
  -7  -1  11     2873.52     2831.69    152.70 o 
  -6  -1  11     2008.39     2181.23    139.43 o 
  -5  -1  11      926.57      849.38     92.00 o 
  -4  -1  11     2027.13     2005.22    141.60 o 
  -3  -1  11        7.24       58.14     27.99 o 
  -2  -1  11        8.67       52.61     24.26 o 
  -1  -1  11      141.13       74.93     27.54 o 
   0  -1  11      816.93      875.57     72.38 o 
   1  -1  11     1971.86     1984.51    129.44 o 
   2  -1  11      276.19      230.03     64.50 o 
   3  -1  11       10.98       50.42     40.51 o 
   4  -1  11      563.96      667.80    166.35 o 
   5  -1  11       76.66       99.81     37.87 o 
   6  -1  11      181.23      201.49     83.89 o 
 -13   0  11       65.92      121.92     57.94 o 
 -12   0  11      246.25      320.86     97.45 o 
 -11   0  11      651.17      478.88    149.81 o 
 -10   0  11     1032.33      985.07    139.15 o 
  -9   0  11     2154.21     2629.16    285.96 o 
  -8   0  11     1132.11     1229.42    100.43 o 
  -7   0  11     3456.93     3924.76    172.62 o 
  -6   0  11      267.68      133.98     40.03 o 
  -5   0  11      967.67     1101.67     89.43 o 
  -4   0  11     2869.57     2982.09    226.49 o 
  -3   0  11     2965.76     2810.66    232.76 o 
  -2   0  11      258.99      214.20     78.32 o 
  -1   0  11      331.54      234.29     45.66 o 
   0   0  11        1.38       18.73     25.30 o 
   1   0  11     2295.39     2101.19    115.49 o 
   2   0  11     4401.10     4460.19    184.95 o 
   3   0  11        5.72       67.81     65.20 o 
   4   0  11      107.37       86.35     47.98 o 
   5   0  11       32.84       76.31     32.46 o 
 -12   1  11     2046.86     1617.61    167.07 o 
 -11   1  11     2508.83     2143.60    140.94 o 
 -10   1  11     3134.70     3462.42    167.57 o 
  -9   1  11        1.96       14.88     45.30 o 
  -8   1  11      190.53      155.05     45.82 o 
  -7   1  11      802.36      864.62     85.94 o 
  -6   1  11     1663.40     1928.57     93.85 o 
  -5   1  11     4135.89     4261.63    184.36 o 
  -4   1  11     6622.70     6523.28    212.26 o 
  -3   1  11     1109.71     1128.96    106.08 o 
  -2   1  11      321.41      358.55     51.14 o 
  -1   1  11      255.48      119.27     43.86 o 
   0   1  11      532.22      590.29     73.43 o 
   1   1  11     8494.99     8946.85    218.95 o 
   2   1  11     1183.61     1156.60    148.47 o 
   3   1  11        0.03       72.95     34.28 o 
   4   1  11       71.36       94.98     41.71 o 
   5   1  11       13.33        2.38     37.78 o 
 -12   2  11      253.78      240.74     72.59 o 
 -11   2  11       31.24      121.10     57.43 o 
 -10   2  11      105.14      122.28     55.39 o 
  -9   2  11        0.62      110.65     48.23 o 
  -8   2  11      854.39      747.37     80.12 o 
  -7   2  11      506.62      431.42     98.09 o 
  -6   2  11       24.01       42.43     33.39 o 
  -5   2  11      645.43      558.93     90.50 o 
  -4   2  11       13.99       69.14     32.74 o 
  -3   2  11      911.88     1093.43     82.47 o 
  -2   2  11      490.33      593.23     66.27 o 
  -1   2  11       56.93       66.75     27.99 o 
   0   2  11     1423.53     1354.88     96.14 o 
   1   2  11      491.54      528.28     78.53 o 
   2   2  11     1827.42     1897.14    110.59 o 
   3   2  11        0.34       27.35     38.35 o 
   4   2  11      260.83      156.33     62.86 o 
 -11   3  11      577.32      504.01     72.29 o 
 -10   3  11       41.31      110.76     87.25 o 
  -9   3  11      720.95      702.52    104.85 o 
  -8   3  11        7.93       30.61     52.01 o 
  -7   3  11      712.06      622.72     71.48 o 
  -6   3  11      553.59      729.23     76.47 o 
  -5   3  11     3013.54     3147.95    114.41 o 
  -4   3  11     1426.83     1159.88     75.29 o 
  -3   3  11     1140.13     1202.45     97.92 o 
  -2   3  11      782.79      660.34     68.56 o 
  -1   3  11      580.80      555.89     97.46 o 
   0   3  11      341.38      261.95     45.41 o 
   1   3  11     5040.16     5253.79    185.84 o 
   2   3  11     2401.80     2670.41    147.38 o 
   3   3  11      645.90      485.53     68.67 o 
 -11   4  11     1075.35     1133.76    116.77 o 
 -10   4  11      112.45      136.58     41.69 o 
  -9   4  11       31.39       64.94     46.74 o 
  -8   4  11        0.52      138.31     50.20 o 
  -7   4  11      598.60      328.00     89.47 o 
  -6   4  11      744.00      844.86     92.60 o 
  -5   4  11     3516.76     3546.20    115.62 o 
  -4   4  11      106.20       67.43     29.97 o 
  -3   4  11      653.13      587.17     92.18 o 
  -2   4  11       34.42       56.33     33.50 o 
  -1   4  11       39.79       38.93     38.59 o 
   0   4  11      577.80      491.35    106.01 o 
   1   4  11       28.02       16.05     36.43 o 
   2   4  11       43.89       15.45     27.12 o 
  -9   5  11       37.48      123.99     32.89 o 
  -8   5  11      470.05      197.20     70.17 o 
  -7   5  11      625.18      549.03     82.11 o 
  -6   5  11        0.01        4.33    124.40 o 
  -5   5  11      483.02      545.48     97.93 o 
  -4   5  11       45.58       25.96     41.95 o 
  -3   5  11      210.69      129.44     64.24 o 
  -2   5  11       46.97       83.57     47.70 o 
  -1   5  11       17.62      123.20     80.54 o 
   0   5  11       92.61       56.09     53.21 o 
   1   5  11      379.98      398.38    161.08 o 
  -8   6  11        8.18       83.89     48.42 o 
  -7   6  11       12.02      -33.08     75.74 o 
  -6   6  11     1201.37     1020.63    163.95 o 
  -5   6  11      568.44      300.10    139.98 o 
  -4   6  11       50.01      209.02     98.76 o 
  -3   6  11      345.91      137.59     50.82 o 
  -2   6  11       71.28       69.03     45.54 o 
  -1   6  11      353.18      227.71     79.10 o 
  -6 -12  12      208.05      101.45     53.69 o 
  -5 -12  12      949.87      722.16     86.20 o 
  -4 -12  12     3430.00     3541.67    146.71 o 
  -3 -12  12     2445.60     2777.61    248.33 o 
  -2 -12  12      617.90      760.32    130.40 o 
  -1 -12  12       23.05       79.58     57.05 o 
   0 -12  12       84.61       35.95     59.92 o 
  -8 -11  12       34.95       59.98     29.91 o 
  -7 -11  12      189.37       97.11     69.27 o 
  -6 -11  12      212.93       91.40     48.18 o 
  -4 -11  12      537.87      451.59    100.67 o 
  -3 -11  12       11.79       -7.77     35.55 o 
  -2 -11  12       77.75        2.98     28.66 o 
  -1 -11  12      105.48      107.10     36.70 o 
   0 -11  12      329.56      183.13     82.46 o 
   1 -11  12      304.56      265.10    105.47 o 
   2 -11  12       28.87      253.60     95.88 o 
  -9 -10  12     1127.08      818.54     95.52 o 
  -8 -10  12       36.52      107.68     47.95 o 
  -7 -10  12       10.32      -41.22     41.22 o 
  -6 -10  12      256.21      116.84     44.03 o 
  -5 -10  12      126.20       60.08     27.02 o 
  -4 -10  12     1808.69     1849.98    156.83 o 
  -3 -10  12     2186.58     2136.65    160.29 o 
  -2 -10  12     1139.60     1239.45    123.09 o 
  -1 -10  12      652.17      576.52     94.85 o 
   0 -10  12        2.30       50.46     21.72 o 
   1 -10  12       47.53       13.71     25.69 o 
   2 -10  12        5.76      109.78     57.05 o 
   3 -10  12      249.70      191.76    100.67 o 
 -10  -9  12     4971.37     4552.85    219.08 o 
  -9  -9  12     2107.57     2174.57    230.17 o 
  -8  -9  12      306.23      228.90     70.95 o 
  -7  -9  12       40.34       67.42     39.48 o 
  -6  -9  12     1485.97     1287.87    144.51 o 
  -5  -9  12     1177.80     1360.42    132.24 o 
  -4  -9  12     2983.45     2919.03    171.98 o 
  -3  -9  12     1045.42      944.38    102.20 o 
  -2  -9  12     1348.05     1285.21    105.55 o 
  -1  -9  12      760.45      591.39     87.50 o 
   0  -9  12     1201.63     1190.03    138.56 o 
   1  -9  12      183.17      184.43     52.99 o 
   2  -9  12       25.89       69.25     63.04 o 
   3  -9  12      477.65      335.58    106.90 o 
   4  -9  12       63.00      129.92     54.65 o 
 -11  -8  12     1601.83     1212.86    136.10 o 
 -10  -8  12        1.22      124.62     53.78 o 
  -9  -8  12       30.80       75.75     94.44 o 
  -8  -8  12        5.52       38.50     71.43 o 
  -7  -8  12      804.70      796.29    110.75 o 
  -6  -8  12     3594.35     4061.31    175.12 o 
  -5  -8  12     3572.91     4290.76    187.04 o 
  -4  -8  12      175.66      155.74     37.71 o 
  -3  -8  12      327.24      328.51    103.08 o 
  -2  -8  12      539.75      620.43     83.90 o 
  -1  -8  12      129.38      126.61     27.70 o 
   0  -8  12      472.88      399.19     63.65 o 
   1  -8  12      925.45      850.82    144.06 o 
   2  -8  12     1390.99     1506.67    117.48 o 
   3  -8  12      899.06      942.02     90.99 o 
   4  -8  12     2408.53     2539.35    232.03 o 
 -11  -7  12      445.84      443.25     79.53 o 
 -10  -7  12     3872.00     4111.07    213.56 o 
  -9  -7  12     1729.92     1815.44    145.52 o 
  -8  -7  12     2084.98     1900.74    167.02 o 
  -7  -7  12     1834.22     2022.53    149.34 o 
  -6  -7  12     5987.31     6563.34    322.31 o 
  -5  -7  12      184.27       80.54     42.67 o 
  -4  -7  12      708.48      763.94     59.16 o 
  -3  -7  12     2924.01     2813.60    187.00 o 
  -2  -7  12     3240.66     2990.43    192.55 o 
  -1  -7  12      110.98      106.48     68.94 o 
   0  -7  12        3.92       45.91     24.46 o 
   1  -7  12     1571.53     1465.63    125.17 o 
   2  -7  12       80.38       59.03     30.74 o 
   3  -7  12     4910.87     5487.44    493.54 o 
   4  -7  12      440.01      202.96     57.62 o 
 -12  -6  12       60.36       53.79     37.89 o 
 -11  -6  12     2429.77     2397.73    166.95 o 
 -10  -6  12      606.81      682.43    106.02 o 
  -9  -6  12      648.56      880.89    126.27 o 
  -8  -6  12      263.11      238.56     67.59 o 
  -7  -6  12      887.62      933.09    129.68 o 
  -6  -6  12      889.28      860.26     87.23 o 
  -5  -6  12      962.45      993.93     99.98 o 
  -4  -6  12      655.31      610.09     93.22 o 
  -3  -6  12      707.93      560.51     73.30 o 
  -2  -6  12       83.03       75.26     26.79 o 
  -1  -6  12        5.67       38.64     15.72 o 
   0  -6  12      103.09      103.30     30.89 o 
   1  -6  12      155.57       78.81     24.81 o 
   2  -6  12     1732.09     1817.53    131.15 o 
   3  -6  12      232.01      199.36     61.98 o 
   4  -6  12      581.70      412.28    240.66 o 
   5  -6  12       29.43      -44.68     45.46 o 
 -12  -5  12     1379.89     1218.93    126.13 o 
 -11  -5  12      373.41      489.52     91.46 o 
 -10  -5  12      588.43      353.10    107.14 o 
  -9  -5  12     1806.77     1637.61    147.38 o 
  -8  -5  12     3391.73     3626.76    237.78 o 
  -7  -5  12      218.16      203.11     58.92 o 
  -6  -5  12      145.28      185.61     47.92 o 
  -5  -5  12       83.61       81.36     29.87 o 
  -4  -5  12       29.01       68.09     36.61 o 
  -3  -5  12     3231.21     3230.89    192.48 o 
  -2  -5  12     1301.82     1127.51    128.71 o 
  -1  -5  12       14.55      120.62     48.06 o 
   0  -5  12      132.30       71.19     22.74 o 
   1  -5  12     1038.68      876.35    113.56 o 
   2  -5  12     1773.24     1781.51    167.79 o 
   3  -5  12     7014.20     7701.16    368.61 o 
   4  -5  12     1601.42     1283.09    113.46 o 
   5  -5  12      144.76       76.66     79.82 o 
 -12  -4  12      229.93      279.01     71.53 o 
 -11  -4  12      509.89      465.46     84.62 o 
 -10  -4  12     2121.54     2381.22    219.74 o 
  -9  -4  12     4938.72     5291.39    210.15 o 
  -8  -4  12     1250.75     1198.13    119.85 o 
  -7  -4  12      521.55      459.65    104.57 o 
  -6  -4  12      276.50      339.92    143.82 o 
  -5  -4  12      265.11      135.37     51.11 o 
  -4  -4  12     2021.54     2138.13    139.02 o 
  -3  -4  12     4256.39     4390.20    207.16 o 
  -2  -4  12      151.06      224.99     54.80 o 
  -1  -4  12      681.17     1088.36     99.02 o 
   0  -4  12       17.93       96.18     33.34 o 
   1  -4  12      883.72      684.46     88.92 o 
   2  -4  12     4142.77     4574.35    225.32 o 
   3  -4  12      612.60      744.14    118.81 o 
   4  -4  12      129.86      119.89     46.41 o 
   5  -4  12       86.44       68.54     29.37 o 
 -12  -3  12     1480.12     1202.63    115.54 o 
 -11  -3  12     1382.33     1311.91    113.05 o 
 -10  -3  12     1869.56     1912.33    146.77 o 
  -9  -3  12       75.61      102.25     43.20 o 
  -8  -3  12      172.10      102.95     32.69 o 
  -7  -3  12      787.68      943.43     98.20 o 
  -6  -3  12      674.47      688.82     92.32 o 
  -5  -3  12       33.19       90.48     29.10 o 
  -4  -3  12      110.30      118.67     59.92 o 
  -3  -3  12      853.36      913.53     96.47 o 
  -2  -3  12       70.72      142.08     88.21 o 
  -1  -3  12      365.45      437.69     96.84 o 
   0  -3  12      885.80      899.90    113.38 o 
   1  -3  12     2482.87     2521.96    171.62 o 
   2  -3  12       29.74       80.78     43.39 o 
   3  -3  12     1284.71     1579.61    136.54 o 
   4  -3  12     1570.34     1796.34    205.46 o 
   5  -3  12      766.46      912.43    115.77 o 
 -12  -2  12       10.57       42.38     47.70 o 
 -11  -2  12        2.82       16.67     64.48 o 
 -10  -2  12      950.72     1383.95    141.13 o 
  -9  -2  12     2746.82     3153.23    176.22 o 
  -8  -2  12       72.56      132.38     54.41 o 
  -7  -2  12      111.10      138.62     49.08 o 
  -6  -2  12        0.08       30.37     27.98 o 
  -5  -2  12       51.35      128.56     44.19 o 
  -4  -2  12     8695.99     9585.08    252.83 o 
  -3  -2  12     8078.69     7962.40    254.80 o 
  -2  -2  12     2137.80     2024.92    123.12 o 
  -1  -2  12      134.05      228.09    103.07 o 
   0  -2  12     2139.34     2175.54    143.88 o 
   1  -2  12      134.07      106.65     40.28 o 
   2  -2  12     1844.07     2043.62    168.96 o 
   3  -2  12     2019.46     2117.39    149.08 o 
   4  -2  12     2977.50     3064.22    167.35 o 
 -12  -1  12      924.93      736.06    103.93 o 
 -11  -1  12      688.14      791.79    123.09 o 
 -10  -1  12     4882.11     5657.39    222.55 o 
  -9  -1  12     2263.71     2215.43    325.03 o 
  -8  -1  12      355.06      180.73     44.06 o 
  -7  -1  12      252.96      267.83     62.31 o 
  -6  -1  12      138.65      106.15     73.59 o 
  -5  -1  12     1964.20     2122.93    130.95 o 
  -4  -1  12     4344.22     4036.72    179.08 o 
  -3  -1  12     1642.54     1603.60    279.73 o 
  -2  -1  12     3126.02     3185.52    187.63 o 
  -1  -1  12      527.90      649.24    104.75 o 
   0  -1  12      170.40      285.88     63.53 o 
   1  -1  12     3186.76     2787.60    144.10 o 
   2  -1  12      591.36      630.72     95.61 o 
   3  -1  12      765.54      944.55     91.95 o 
   4  -1  12      141.07       90.34     42.04 o 
 -12   0  12      109.51       84.20     45.57 o 
 -11   0  12      104.94      186.32     50.58 o 
 -10   0  12       35.94       86.53     47.70 o 
  -9   0  12      266.53      294.69     64.49 o 
  -8   0  12     1086.12     1020.38    134.55 o 
  -7   0  12     2977.56     3153.86    159.84 o 
  -6   0  12     2119.12     2293.38    153.49 o 
  -5   0  12      297.92      158.51     33.16 o 
  -4   0  12      143.14      104.07     31.54 o 
  -3   0  12        1.65       44.91     15.29 o 
  -2   0  12     1995.62     1895.15    106.84 o 
  -1   0  12      299.40      364.87     82.13 o 
   0   0  12     2181.95     2161.19    200.14 o 
   1   0  12      207.87      273.97     91.17 o 
   2   0  12        4.84       48.70     66.64 o 
   3   0  12        1.89       74.95     31.21 o 
   4   0  12      142.75      112.94     41.28 o 
 -11   1  12      241.43      196.14     43.73 o 
 -10   1  12     2103.15     2390.24    161.40 o 
  -9   1  12      198.43      111.11     42.46 o 
  -8   1  12      101.56       95.44     25.65 o 
  -7   1  12       95.72       47.67     68.55 o 
  -6   1  12       32.88       81.57     40.38 o 
  -5   1  12     1818.52     2087.51    217.92 o 
  -4   1  12      734.48      583.56     83.92 o 
  -3   1  12     1124.18     1123.14     86.55 o 
  -2   1  12     1292.98     1372.91     97.05 o 
  -1   1  12     1222.07     1167.72    119.27 o 
   0   1  12        4.21      101.90     34.86 o 
   1   1  12     2361.37     2375.94    280.92 o 
   2   1  12      631.96      504.58     74.86 o 
   3   1  12      223.93      162.58     38.24 o 
 -11   2  12      258.58      133.37     30.43 o 
 -10   2  12      134.49      127.62     57.05 o 
  -9   2  12        8.21       75.06     35.76 o 
  -8   2  12      784.37      853.27    121.16 o 
  -7   2  12      362.93      399.56     72.73 o 
  -6   2  12     1097.13     1027.34    119.66 o 
  -5   2  12      148.54       42.98     28.35 o 
  -4   2  12      127.56       55.68     21.73 o 
  -3   2  12      434.85      501.92     86.33 o 
  -2   2  12      655.41      492.45     68.94 o 
  -1   2  12      141.65      121.90     38.10 o 
   0   2  12     3321.42     3845.47    163.27 o 
   1   2  12       41.63      135.46     60.16 o 
   2   2  12        0.37       61.46     30.31 o 
 -10   3  12      262.39      176.03    104.03 o 
  -9   3  12      296.37      305.37    128.96 o 
  -8   3  12        2.87       50.03     51.56 o 
  -7   3  12      137.98       39.20     22.71 o 
  -6   3  12        5.74       55.01     37.32 o 
  -5   3  12      577.60      498.74     90.27 o 
  -4   3  12      172.44       66.45     26.31 o 
  -3   3  12     1084.90     1124.54    146.99 o 
  -2   3  12        1.50       18.46     45.30 o 
  -1   3  12     1215.66     1230.67    179.77 o 
   0   3  12       16.55       34.02     26.35 o 
   1   3  12      131.80      142.68     88.69 o 
  -9   4  12       36.66       77.11     25.92 o 
  -8   4  12        3.20       56.40     53.93 o 
  -7   4  12      256.42       51.22     42.19 o 
  -6   4  12      331.67      262.19    145.98 o 
  -5   4  12     1001.00      808.98     89.87 o 
  -4   4  12     1723.59     1846.72    202.06 o 
  -3   4  12      545.16      785.97     76.08 o 
  -2   4  12        2.91       52.59     38.27 o 
  -1   4  12     1125.28     1217.66    214.29 o 
   0   4  12      482.13      409.88    139.02 o 
  -7   5  12        3.50      -28.28     81.02 o 
  -6   5  12      339.76      346.12    138.07 o 
  -5   5  12       89.94       51.30     75.26 o 
  -4   5  12      145.06       85.81     36.91 o 
  -3   5  12      372.97      169.23    101.63 o 
  -2   5  12      327.56      304.42    101.15 o 
  -6 -11  13      181.90      145.74     80.54 o 
  -5 -11  13     1249.90     1132.93    102.74 o 
  -4 -11  13      158.21       91.86     39.79 o 
  -3 -11  13     1115.71     1196.74    104.13 o 
  -2 -11  13      777.67      690.33    131.83 o 
  -1 -11  13       75.98      -12.46     72.87 o 
   0 -11  13       68.11      132.31     68.55 o 
  -8 -10  13       60.61      -10.82     59.44 o 
  -7 -10  13      647.17      618.04     91.08 o 
  -6 -10  13       52.50       78.95     32.42 o 
  -5 -10  13      102.18       82.31     44.66 o 
  -4 -10  13      796.00      524.64     72.02 o 
  -3 -10  13      742.89      597.21     93.61 o 
  -2 -10  13     1232.77     1064.81     98.64 o 
  -1 -10  13     1529.13     1805.85    106.33 o 
   0 -10  13       48.77      193.20     89.17 o 
   1 -10  13      253.38      246.89    111.70 o 
  -9  -9  13      389.74      417.73     95.88 o 
  -8  -9  13     1751.64     1521.21    127.11 o 
  -7  -9  13      183.12       79.31     67.59 o 
  -6  -9  13       14.69       53.56     43.48 o 
  -5  -9  13      100.02       23.45     69.99 o 
  -4  -9  13      249.68       98.25     39.44 o 
  -3  -9  13     1285.59     1025.17    194.41 o 
  -2  -9  13     1508.10     1457.75    113.01 o 
  -1  -9  13      721.38      833.95     86.50 o 
   0  -9  13      520.13      396.07     68.16 o 
   1  -9  13       80.03       33.37     28.28 o 
   2  -9  13        6.91       53.21     75.26 o 
 -10  -8  13        3.43       47.96     72.63 o 
  -9  -8  13      877.44      642.35     85.90 o 
  -8  -8  13        2.75       24.38     46.26 o 
  -7  -8  13      140.31      121.78     46.20 o 
  -6  -8  13      134.76       88.04     48.47 o 
  -5  -8  13      583.13      872.02    167.31 o 
  -4  -8  13     2014.34     2212.14    172.44 o 
  -3  -8  13      221.86      126.08     64.24 o 
  -2  -8  13      848.31      659.90     90.56 o 
  -1  -8  13      369.99      296.88    109.35 o 
   0  -8  13      948.97      986.60    132.66 o 
   1  -8  13      136.99      212.68     57.01 o 
   2  -8  13     1876.41     2117.92    124.62 o 
 -10  -7  13       27.64       81.13     88.45 o 
  -9  -7  13     1138.09     1336.36    117.44 o 
  -8  -7  13     2601.14     3390.84    302.02 o 
  -7  -7  13      120.28      219.68     72.65 o 
  -6  -7  13      181.21      196.00     43.98 o 
  -5  -7  13     2300.21     2320.27    488.50 o 
  -4  -7  13      902.78      686.04    107.14 o 
  -3  -7  13     1956.88     1838.92    149.83 o 
  -2  -7  13     2667.99     2800.34    144.85 o 
  -1  -7  13     4734.93     5144.38    299.14 o 
   0  -7  13     1219.20     1075.64    155.62 o 
   1  -7  13     1117.29     1381.93    107.05 o 
   2  -7  13      131.41      138.67     51.35 o 
   3  -7  13      349.09      164.57     54.59 o 
 -11  -6  13       17.01       93.62     39.78 o 
 -10  -6  13       88.09       73.45     40.75 o 
  -9  -6  13     1767.02     1930.51    157.96 o 
  -8  -6  13      628.32      561.89    103.04 o 
  -7  -6  13      443.68      396.69     70.68 o 
  -6  -6  13      324.80      182.81     49.50 o 
  -5  -6  13        9.64      123.20     58.97 o 
  -4  -6  13     1023.53     1017.51    261.03 o 
  -3  -6  13     1033.36      775.91     95.90 o 
  -2  -6  13      998.50      886.40    120.25 o 
  -1  -6  13      767.28      896.80    123.76 o 
   0  -6  13      215.86      259.87     81.20 o 
   1  -6  13      106.30       93.41     45.04 o 
   2  -6  13     1680.73     1666.66    129.44 o 
   3  -6  13      315.57      122.85     38.59 o 
 -11  -5  13      281.14      273.53     72.80 o 
 -10  -5  13      786.63      704.13     92.00 o 
  -9  -5  13      604.09      615.78     98.62 o 
  -8  -5  13      479.29      500.26    123.75 o 
  -7  -5  13      152.56      164.98     45.44 o 
  -6  -5  13      492.62      430.77     86.34 o 
  -5  -5  13      457.19      317.70    101.63 o 
  -4  -5  13     1210.88     1137.94    119.05 o 
  -3  -5  13       18.80       10.91     43.00 o 
  -2  -5  13       43.82      138.84     35.13 o 
  -1  -5  13      633.21      476.19     83.16 o 
   0  -5  13       48.03       47.14     44.34 o 
   1  -5  13      476.18      294.25     96.60 o 
   2  -5  13      200.60      126.51     61.70 o 
   3  -5  13      282.11      208.30     52.53 o 
 -11  -4  13     1148.04     1193.15    131.64 o 
 -10  -4  13      651.48      605.23     91.13 o 
  -9  -4  13     3599.18     3788.83    189.26 o 
  -8  -4  13      908.61      925.99    138.02 o 
  -7  -4  13     3113.80     3201.37    166.27 o 
  -6  -4  13     1372.52     1425.91    133.79 o 
  -5  -4  13      638.04      448.89     94.35 o 
  -4  -4  13      316.32      320.57     69.03 o 
  -3  -4  13      669.25      620.21     92.16 o 
  -2  -4  13     1439.41     1661.33    209.26 o 
  -1  -4  13      955.54     1066.95    132.44 o 
   0  -4  13        7.16       56.12     30.31 o 
   1  -4  13     2120.45     1891.10    295.55 o 
   2  -4  13     1851.88     1843.93    182.16 o 
   3  -4  13      514.60      284.21    105.47 o 
 -11  -3  13     1151.46     1290.31    131.32 o 
 -10  -3  13     2964.48     3154.98    188.67 o 
  -9  -3  13      428.34      214.82     67.38 o 
  -8  -3  13     3139.21     2782.21    196.79 o 
  -7  -3  13     2071.35     2093.56    178.69 o 
  -6  -3  13      147.79      110.96     41.58 o 
  -5  -3  13      571.17      459.66    128.00 o 
  -4  -3  13      523.28      298.53    151.25 o 
  -3  -3  13     1221.85     1257.45    120.31 o 
  -2  -3  13      692.96      850.05    103.21 o 
  -1  -3  13       32.21       55.44     61.36 o 
   0  -3  13     2466.53     2709.39    156.00 o 
   1  -3  13     2802.56     3182.33    175.46 o 
   2  -3  13      780.89      649.83     84.85 o 
   3  -3  13     1457.09     1317.88    114.82 o 
 -11  -2  13     1968.02     2025.17    145.79 o 
 -10  -2  13       46.29      134.08     55.28 o 
  -9  -2  13      202.40      185.44     59.49 o 
  -8  -2  13      276.56      333.22     91.64 o 
  -7  -2  13      125.60       86.26     89.89 o 
  -6  -2  13      559.23      502.29     94.39 o 
  -5  -2  13      812.68      734.96     98.81 o 
  -4  -2  13        1.50       52.25     24.45 o 
  -3  -2  13      176.96      210.17     54.14 o 
  -2  -2  13     1938.43     2184.23    204.69 o 
  -1  -2  13        3.01      125.26     46.02 o 
   0  -2  13      399.14      340.76     93.72 o 
   1  -2  13        3.87       64.65     28.87 o 
   2  -2  13     1229.22     1345.86    200.63 o 
   3  -2  13       10.07       16.47     37.27 o 
 -11  -1  13      618.12      571.20    241.37 o 
 -10  -1  13     1417.24     1428.97    118.39 o 
  -9  -1  13     1020.32     1018.15    115.93 o 
  -8  -1  13     2198.01     2151.59    184.06 o 
  -7  -1  13      193.76       91.81     55.75 o 
  -6  -1  13      383.34      255.45     43.82 o 
  -5  -1  13      889.34      932.14    124.71 o 
  -4  -1  13      454.60      155.58     57.77 o 
  -3  -1  13     1905.29     2119.98    175.03 o 
  -2  -1  13     1061.60     1129.44    142.83 o 
  -1  -1  13      183.21      178.24     53.49 o 
   0  -1  13      521.52      383.11     92.74 o 
   1  -1  13      213.88      160.95     42.80 o 
   2  -1  13      302.09      213.01     86.05 o 
 -10   0  13       21.82       73.71     39.21 o 
  -9   0  13      633.85      182.65     81.02 o 
  -8   0  13       39.76      141.18     52.91 o 
  -7   0  13       45.43      105.88    116.73 o 
  -6   0  13     4173.92     4166.63    211.65 o 
  -5   0  13      498.49      444.80     70.78 o 
  -4   0  13      198.31      195.10     60.64 o 
  -3   0  13       21.88       68.12     34.12 o 
  -2   0  13     2166.76     2305.66    140.38 o 
  -1   0  13       69.31      183.64     65.68 o 
   0   0  13      219.95      245.79     58.33 o 
   1   0  13      602.27      776.98    139.02 o 
   2   0  13     1807.93     1592.05    125.63 o 
 -10   1  13        0.65       68.60     33.63 o 
  -9   1  13      631.17      531.79     81.09 o 
  -8   1  13      759.96      654.85    108.34 o 
  -7   1  13     1111.41     1090.48    102.50 o 
  -6   1  13       22.88       36.72     21.75 o 
  -5   1  13      345.53      273.78     87.66 o 
  -4   1  13        7.31       66.32     51.06 o 
  -3   1  13      656.67      706.05    162.75 o 
  -2   1  13      303.39      296.15     68.82 o 
  -1   1  13       43.13       20.88     41.23 o 
   0   1  13        9.06       40.45     70.95 o 
   1   1  13       72.45       82.64     34.32 o 
  -9   2  13      289.05      205.18    120.33 o 
  -8   2  13       73.26      105.73     82.94 o 
  -7   2  13      252.16      188.33     48.61 o 
  -6   2  13     2491.28     2499.93    151.53 o 
  -5   2  13      854.66      592.87     76.99 o 
  -4   2  13      660.82      500.29     89.55 o 
  -3   2  13      114.95      163.34     51.58 o 
  -2   2  13     1048.57      972.19     97.75 o 
  -1   2  13       22.82       38.83     34.77 o 
   0   2  13      503.71      499.02    103.79 o 
  -8   3  13      322.15      120.92     69.27 o 
  -7   3  13      184.12       64.72     72.87 o 
  -6   3  13      376.18      210.58     57.29 o 
  -5   3  13      851.95      847.21     86.09 o 
  -4   3  13       35.03       60.43     31.72 o 
  -3   3  13     2125.93     2289.76    167.31 o 
  -2   3  13      626.33      724.52     92.49 o 
  -5 -10  14      757.17      369.78     99.55 o 
  -4 -10  14      138.09       57.63     28.04 o 
  -3 -10  14      754.88      710.40    198.71 o 
  -2 -10  14      378.54      234.58     60.65 o 
  -7  -9  14      899.37      504.68     83.54 o 
  -6  -9  14     2021.16     1798.78    131.43 o 
  -5  -9  14        0.32       98.66     43.41 o 
  -4  -9  14      217.20       87.62     53.93 o 
  -3  -9  14       32.11       76.77     45.91 o 
  -2  -9  14      358.85      153.89     69.51 o 
  -1  -9  14     1452.09     1565.43    116.81 o 
  -8  -8  14      217.86      134.52     45.58 o 
  -7  -8  14      960.06      715.72    134.95 o 
  -6  -8  14      123.37      138.09     49.38 o 
  -5  -8  14       26.31       89.17     42.19 o 
  -4  -8  14     2036.78     2186.00    153.60 o 
  -3  -8  14      790.84      591.84     87.73 o 
  -2  -8  14      647.28      751.13    135.19 o 
  -1  -8  14       23.10        8.71     41.88 o 
   0  -8  14      999.73      954.90     95.09 o 
  -9  -7  14       29.12       87.77     38.76 o 
  -8  -7  14        2.69       95.62     39.25 o 
  -7  -7  14      280.47      257.84     68.45 o 
  -6  -7  14      508.25      525.90    367.22 o 
  -5  -7  14     1993.41     1971.27    195.59 o 
  -4  -7  14      496.79      547.82     81.22 o 
  -3  -7  14        4.23       74.63     46.42 o 
  -2  -7  14       21.93       78.46     43.71 o 
  -1  -7  14     2862.17     3245.22    180.88 o 
   0  -7  14     1678.86     1713.82    129.45 o 
   1  -7  14       36.01       28.86     37.63 o 
  -9  -6  14       79.86       90.61     34.58 o 
  -8  -6  14     1093.73     1359.02    122.93 o 
  -7  -6  14     2996.34     3157.51    185.75 o 
  -6  -6  14        2.08       88.42     57.33 o 
  -5  -6  14      272.60      452.94     95.04 o 
  -4  -6  14     1016.08      816.35    196.07 o 
  -3  -6  14      251.64       87.65     39.15 o 
  -2  -6  14     2472.84     2507.28    151.67 o 
  -1  -6  14      884.38      948.38    115.53 o 
   0  -6  14       54.46       50.26     52.01 o 
   1  -6  14      645.33      435.48     92.58 o 
 -10  -5  14      975.63      899.82    145.26 o 
  -9  -5  14      209.92       31.60    113.86 o 
  -8  -5  14      762.37      790.97    161.08 o 
  -7  -5  14       30.83       93.72     51.19 o 
  -6  -5  14        3.76       60.60    104.99 o 
  -5  -5  14     1634.23     1626.29    174.74 o 
  -4  -5  14      752.08      562.23    218.36 o 
  -3  -5  14     3732.65     3758.48    183.67 o 
  -2  -5  14     2157.50     2263.01    143.72 o 
  -1  -5  14      218.15      150.92     52.29 o 
   0  -5  14      167.69       35.71     31.69 o 
   1  -5  14       46.94       82.55     32.20 o 
 -10  -4  14      328.80      145.37     57.58 o 
  -9  -4  14       41.41       23.05     58.01 o 
  -8  -4  14      372.11      238.62     57.67 o 
  -7  -4  14      997.67      638.25     84.24 o 
  -6  -4  14       13.06       57.46     42.32 o 
  -5  -4  14       56.89      113.12     35.86 o 
  -4  -4  14      657.12      781.38    112.20 o 
  -3  -4  14      463.40      558.62     92.59 o 
  -2  -4  14      330.90      316.50    126.32 o 
  -1  -4  14      172.27      193.61     55.32 o 
   0  -4  14        0.24      162.55     61.05 o 
   1  -4  14      525.94      340.02    148.85 o 
 -10  -3  14     1393.73     1262.64    127.19 o 
  -9  -3  14     1179.91     1032.75    127.04 o 
  -8  -3  14     1332.62     1020.85    106.28 o 
  -7  -3  14       20.53       99.43     68.55 o 
  -6  -3  14        3.37       11.10     42.67 o 
  -5  -3  14        6.72      -10.10     49.56 o 
  -4  -3  14      222.59      190.56    108.82 o 
  -3  -3  14     4603.47     5022.72    207.23 o 
  -2  -3  14      273.42      293.02    101.87 o 
  -1  -3  14      312.09      222.74     46.26 o 
   0  -3  14      760.06      874.67    104.62 o 
   1  -3  14      455.61      229.38     80.54 o 
  -9  -2  14      497.86      528.77    116.01 o 
  -8  -2  14      153.33       91.05     54.89 o 
  -7  -2  14      306.81      109.78     65.20 o 
  -6  -2  14       24.47      113.82     43.41 o 
  -5  -2  14      553.40      486.24     88.16 o 
  -4  -2  14     5029.39     5924.08    250.00 o 
  -3  -2  14      467.82      451.00    139.96 o 
  -2  -2  14      790.16      810.05     86.92 o 
  -1  -2  14        6.02       49.22     35.08 o 
   0  -2  14      141.28      116.30     59.68 o 
  -9  -1  14      734.23      631.19    143.82 o 
  -8  -1  14     1460.12     1186.92    195.59 o 
  -7  -1  14       32.73       95.64     45.63 o 
  -6  -1  14      125.09      150.86     67.09 o 
  -5  -1  14      423.46      306.92     78.14 o 
  -4  -1  14        3.22      195.60     66.34 o 
  -3  -1  14     1679.62     1910.70    196.55 o 
  -2  -1  14       22.57       60.10     36.50 o 
  -1  -1  14       19.45       93.16     31.64 o 
   0  -1  14      214.34      106.46     40.85 o 
  -8   0  14       19.76      213.86     58.68 o 
  -7   0  14       81.30      140.06     55.37 o 
  -6   0  14       16.91       41.00     51.62 o 
  -5   0  14      927.48     1033.03    117.38 o 
  -4   0  14     3116.12     3482.16    251.68 o 
  -2   0  14      418.78      430.05     97.45 o 
  -1   0  14       67.40       94.59     60.88 o 
  -7   1  14      350.02      397.23     86.67 o 
  -6   1  14       14.74       81.62     41.29 o 
  -5   1  14      547.81      588.13     77.45 o 
  -4   1  14       16.41       78.05     39.44 o 
  -3   1  14      214.59      149.83     49.86 o 
  -2   1  14       82.47       41.71     48.42 o 
  -6  -7  15        3.23       45.55     23.75 o 
  -5  -7  15      274.41      156.52     56.36 o 
  -4  -7  15      829.19      510.68     76.77 o 
  -3  -7  15     1963.93     2040.08    150.77 o 
  -7  -6  15      288.22      236.07     68.39 o 
  -6  -6  15        3.83      109.61     38.33 o 
  -5  -6  15       30.11       38.20     64.00 o 
  -4  -6  15        2.17       39.66     28.26 o 
  -3  -6  15      415.82      377.02     73.67 o 
  -2  -6  15      361.69      210.03     72.94 o 
  -7  -5  15       67.45      118.11     48.38 o 
  -6  -5  15       23.32       69.00     26.61 o 
  -5  -5  15        9.99       67.94     74.79 o 
  -4  -5  15      487.75      337.57     85.65 o 
  -3  -5  15     3340.05     3937.79    232.75 o 
  -2  -5  15     1077.93     1138.92    257.67 o 
  -7  -4  15       16.70       86.11     34.62 o 
  -6  -4  15      314.65      302.47     96.28 o 
  -5  -4  15      582.87      622.39    163.23 o 
  -4  -4  15     1032.73     1009.13     97.98 o 
  -3  -4  15     1337.55     1199.12    125.18 o 
  -2  -4  15      543.52      457.57     83.65 o 
  -7  -3  15      186.15      117.56     45.35 o 
  -6  -3  15       44.28      103.74     87.73 o 
  -5  -3  15      741.92      872.98    131.11 o 
  -4  -3  15      150.00      244.97    112.18 o 
  -3  -3  15     1773.91     1774.47    130.71 o 
  -6  -2  15     1680.65     1663.73    203.26 o 
  -5  -2  15     1135.03      863.22    171.62 o 
  -4  -2  15     2244.28     2307.44    160.53 o 
                                                 
